# Supplementary material for: Current status and geographic inequities in solid organ and corneal transplantation in Ecuador (2010–2022)
Source: PeerJ. 2026 Jun 4;14:e21282. doi: 10.7717/peerj.21282 (PMC13242743; doi:10.7717/peerj.21282)
Supplement: Supplemental Information 1 — Classification criteria for patients registered on the national transplant waiting list, including organ type, demographic characteristics, blood group, urgency status, and hospital accreditation. The variables and their corresponding categorical codes are provided for standardization and analysis. [file peerj-14-21282-s001.xlsx]

## Sheet: Raw Data
Research Article; Tiitle: "Current status of transplantology in Ecuador". Authors: Erick Velasteguí, Daniel Romero-Alvarez, María Esther Castillo, Felipe Ortiz, Hector Gutierrez, Isabel Baroja, Carlos Bastidas-Caldes*
Supplementary table 1. RAW DATA. Classification Criteria for Patients on the National Transplant Waiting List: This table presents the classification criteria for patients registered on the national transplant waiting list, including organ type, demographic characteristics, blood group, urgency status, and hospital accreditation. The variables and their corresponding categorical codes are provide…
N° of PATIENT	ORGAN/TISSUE (HEART) 1 (CORNEA) 2 (LIVER) 3 (LUNG) 4 (KIDNEY) 5	GENDER (FEMALE)0 (MALE)1	AGE (0-5) 1-SMALL CHILD (6-11) 2-SCHOOL-AGE CHILD (12-19) 3-ADOLESCENT (20-39) 4-YOUNG ADULT (40-59) 5-MIDDLE-AGED ADULT (60-..) 6-OLDER ADULT	BLOOD GROUP (A) 1 (B) 2 (AB) 3 (O) 4 NO DATA (5)	RH BLOOD FACTOR (RH neg) 1 (RH pos) 2 (Sin dato) 3	DATE OF ADMISSION of the person to the national single waiting list (LEUN)	PRIORITY (Code Zero) 1 (Elective) 2 (Emergency) 3 (Non-Urgent) 4 (Request Code Zero) 5 (Request Non-Urgency) 6 (Request Urgency) 7 (Urgency Request Rejected) 8 (Urgent) 9	AGE GROUP (ADULT) 1 (PEDIATRIC) 2	CITY (24 DE MAYO) 1 (ALAUSI) 2 (ALFREDO BAQUERIZO MORENO) 3 (AMBATO) 4 (ANTONIO ANTE) 5 (ARCHIDONA) 6 (ARENILLAS) 7 (ATACAMES) 8 (ATAHUALPA) 9 (AZOGUES) 10 (BABA) 11 (BABAHOYO) 12 (BALAO) 13 (BALSAS) 14 (BALZAR) 15 (BAÑOS) 16 (BIBLIAN) 17 (BOLIVAR) 18 (BUENA FE) 19 (CALUMA) 20 (CALVAS) 21 (CAMILO PONCE ENRIQUEZ) 22 (CAÑAR) 23 (CARLOS JULIO AROSEMENA) 24 (CASCALES) 25 (CATAMAYO) 26 (CAYAMBE) 27 (C…	PROVINCE (AZUAY) 1 (BOLÍVAR) 2 (CAÑAR) 3 (CARCHI) 4 (CHIMBORAZO) 5 (COTOPAXI) 6 (EL ORO) 7 (ESMERALDAS) 8 (GALÁPAGOS) 9 (GUAYAS) 10 (IMBABURA) 11 (LOJA) 12 (LOS RÍOS) 13 (MANABÍ) 14 (MORONA-SANTIAGO) 15 (NAPO) 16 (ORELLANA) 17 (PASTAZA) 18 (PICHINCHA) 19 (SANTA ELENA) 20 (SANTO DOMINGO DE LOS TSÁCHILAS) 21 (SUCUMBÍOS) 22 (TUNGURAHUA) 23 (ZAMORA-CHINCHIPE) 24	LOCATION (URBAN) 1 (RURAL) 2	NUMBER OF TRANSPLANT RECIVED (0) 1 (1) 2 (2) 3 (3) 4 (4) 5 (5) 6	TRANSPLANT DATE	DEAD DATE	TIME ON WAITING LIST (MONTHS)
1	1	1	6	4	2	2022-10-14 10:40:38	2	1	72	10	1	1			#NUM!
2	1	0	4	4	2	2022-08-25 16:39:42	2	1	136	14	1	1			#NUM!
3	1	1	4	1	2	2022-06-06 13:13:51	2	1	149	19	1	1			#NUM!
4	1	1	5	1	2	2022-08-25 16:47:54	2	1	72	10	1	2	2022-10-15		1
5	1	1	6	1	2	2022-07-25 12:48:56	9	1	72	10	1	2	2022-07-31		0
6	1	1	4	4	2	2022-06-24 19:54:45	3	1	95	7	1	2	2022-07-11		0
7	1	1	5	4	2	2022-06-11 15:37:25	3	1	48	10	2	2	2022-06-17		0
8	1	1	6	4	2	2022-06-03 18:17:26	9	1	134	10	2	2	2022-06-20		0
9	1	1	4	4	2	2022-05-19 19:44:36	2	1	72	10	1	2	2022-05-26		0
10	1	1	4	4	2	2022-05-16 14:49:20	2	1	136	14	1	2	2022-07-12		1
11	1	0	6	4	2	2022-03-18 16:25:28	9	1	72	10	1	2	2022-04-06		0
12	1	1	5	1	2	2022-03-15 08:03:00	9	1	136	14	1	2	2022-05-07		1
13	1	0	5	4	2	2022-03-08 01:25:00	2	1	157	10	1	2	2022-03-08		0
14	1	0	6	1	2	2022-02-12 10:49:21	3	1	151	5	1	1		no reportada	#NUM!
15	1	0	6	4	2	2022-02-09 09:04:56	2	1	153	19	2	2	2022-02-18		0
16	1	1	6	2	2	2021-11-17 20:25:05	2	1	72	10	1	2	2021-11-30		0
17	1	1	5	1	2	2021-11-14 15:24:02	2	1	72	10	1	2	2021-11-15		0
18	1	0	5	1	2	2021-10-12 14:28:23	9	1	149	19	1	2	2021-11-13		1
19	1	1	5	2	2	2021-09-22 18:41:22	1	1	155	20	2	1		no reportada	#NUM!
20	1	1	2	1	2	2021-09-20 19:33:57	2	1	72	10	1	2	2022-01-08		3
21	1	1	4	4	2	2011-08-22	2	1	72	10	1	2	2011-11-10		2
22	1	1	5	1	2	2018-06-04 14:29:29	2	1	72	10	1	1		2018-06-16	#NUM!
23	4	1	4	4	2	2019-07-17 11:32:51	2	1	149	19	1	1			#NUM!
24	4	0	2	4	2	2019-11-08 15:06:49	2	1	149	19	1	2	2019-11-26		0
25	4	0	5	4	2	2019-07-17 12:29:07	2	1	123	18	2	1		2021-05-10	#NUM!
26	4	0	5	4	2	2018-07-12	2	1	149	19	1	2	2019-07-14		0
27	3	0	5	4	2	00:00:00	2	1	149	19	1	1			0
28	3	1	5	1	2	00:00:00	2	1	72	10	1	1			0
29	3	1	4	1	2	2022-10-14 15:12:56	2	1	43	1	1	1			#NUM!
30	3	1	5	4	2	2022-10-07 19:58:14	2	1	151	5	1	1			#NUM!
31	3	1	4	1	2	2022-10-11 09:27:25	2	1	172	7	2	1			#NUM!
32	3	0	6	1	2	2022-10-03 13:12:29	2	1	72	10	1	1			#NUM!
33	3	1	4	4	2	2022-09-30 11:34:29	2	1	43	1	1	1			#NUM!
34	3	0	4	4	2	2022-10-03 13:13:08	2	1	46	10	2	1			#NUM!
35	3	1	5	4	2	2022-10-03 13:14:53	2	1	72	10	1	1			#NUM!
36	3	1	5	4	2	2022-09-20 16:07:49	2	1	72	10	1	1			#NUM!
37	3	0	4	4	2	2022-09-21 15:02:14	2	1	95	7	1	1			#NUM!
38	3	1	4	4	2	2022-09-20 16:06:10	2	1	72	10	1	1			#NUM!
39	3	1	5	4	2	2022-09-01 10:46:47	2	1	194	13	2	1			#NUM!
40	3	1	4	4	2	2022-09-01 14:10:18	2	1	72	10	1	1			#NUM!
41	3	0	5	4	2	2022-08-24 10:54:24	2	1	193	13	2	1			#NUM!
42	3	0	5	4	2	2022-08-09 17:18:41	2	1	72	10	1	1			#NUM!
43	3	0	5	4	2	2022-07-07 13:08:07	2	1	43	1	1	1			#NUM!
44	3	0	4	4	2	2022-05-13 21:14:41	2	1	176	6	2	1			#NUM!
45	3	0	4	4	2	2022-05-03 15:21:11	2	1	149	19	1	1			#NUM!
46	3	1	5	1	2	2022-04-19 16:12:55	2	1	43	1	1	1			#NUM!
47	3	1	3	4	2	2022-04-05 13:23:47	2	1	23	3	2	1			#NUM!
48	3	0	3	1	2	2022-04-04 09:26:46	2	1	172	7	2	1			#NUM!
49	3	1	5	4	2	2022-02-17 06:16:16	2	1	72	10	1	1			#NUM!
50	3	0	6	4	2	2022-01-03 14:17:09	2	1	72	10	1	1			#NUM!
51	3	0	5	1	2	2022-01-03 14:18:42	2	1	72	10	1	1			#NUM!
52	3	0	5	4	2	2022-01-03 14:19:49	2	1	149	19	1	1			#NUM!
53	3	0	4	4	2	2021-11-30 18:14:32	2	1	72	10	1	1			#NUM!
54	3	0	5	4	2	2021-11-17 11:26:27	2	1	147	8	2	1			#NUM!
55	3	0	5	2	2	2021-11-13 10:07:25	2	1	72	10	1	1			#NUM!
56	3	0	4	2	2	2021-06-21 17:32:01	2	1	43	1	1	1			#NUM!
57	3	0	4	2	2	2021-03-27 09:04:07	2	1	149	19	1	1			#NUM!
58	3	1	6	4	2	2020-02-14 12:02:24	2	1	149	19	1	1			#NUM!
59	3	0	6	1	2	2022-05-17 15:40:12	2	1	139	14	2	1			#NUM!
60	3	1	6	4	2	2019-08-30 11:06:54	2	1	91	12	1	1			#NUM!
61	3	1	4	4	2	2019-08-22 15:02:33	2	1	149	19	1	1			#NUM!
62	3	1	4	4	2	2019-01-14 19:01:02	2	1	79	14	2	1			#NUM!
63	3	0	6	4	2	2018-11-12 20:21:33	2	1	12	13	1	1			#NUM!
64	3	0	6	4	2	2018-01-18 14:04:22	2	1	123	18	2	1			#NUM!
65	3	0	4	1	2	2017-12-12 15:44:00	2	1	149	19	1	1			#NUM!
66	3	0	4	4	2	2017-10-26 12:37:46	2	1	42	11	2	1			#NUM!
67	3	1	4	4	2	2017-09-26 08:41:17	2	1	23	3	2	1			#NUM!
68	3	1	4	4	1	2017-07-27 09:16:40	2	1	149	19	1	1			#NUM!
69	3	1	5	4	2	2017-06-30 10:01:41	2	1	149	19	1	1			#NUM!
70	3	1	4	4	2	2022-09-20 16:09:53	2	1	96	14	1	1		no reportada	#NUM!
71	3	0	4	1	2	2022-08-25 10:14:10	2	1	72	10	1	1		2022-08-28	#NUM!
72	3	0	5	4	2	2022-08-18 12:49:29	2	1	72	10	1	2	2022-10-15		1
73	3	0	4	4	2	2022-08-09 17:19:26	2	1	72	10	1	1		2022-09-16	#NUM!
74	3	1	4	4	2	2022-06-06 13:14:38	2	1	95	7	1	2	2022-07-21		1
75	3	1	5	4	2	2022-05-19 19:45:28	2	1	149	19	1	2	2022-05-26		0
76	3	1	5	4	2	2022-05-19 19:45:58	2	1	145	13	2	2	2022-06-20		1
77	3	1	5	2	2	2022-05-19 19:46:18	2	1	72	10	1	2	2022-05-23		0
78	3	1	4	4	2	2022-04-25 14:07:24	2	1	149	19	1	2	2022-05-07		0
79	3	0	4	1	2	2022-03-24 09:02:38	2	1	72	10	1	1		no reportada	#NUM!
80	3	0	4	1	2	2022-03-15 12:05:04	2	1	43	1	1	2	2022-06-11		2
81	3	1	3	1	2	2022-03-08 17:24:59	2	1	149	19	1	2	2022-04-08		1
82	3	1	2	4	2	2022-03-04 12:56:44	2	1	172	7	2	1		2022-03-03	#NUM!
83	3	1	4	4	2	2022-01-27 13:18:51	2	1	149	19	1	2	2022-02-17		0
84	3	1	5	4	2	2022-01-31 09:03:19	2	1	43	1	1	2	2022-07-11		5
85	3	1	3	1	2	2022-01-31 09:00:15	2	1	72	10	1	1		no reportada	#NUM!
86	3	0	5	4	2	2022-01-31 08:57:55	2	1	110	10	2	2	2022-02-17		0
87	3	1	4	4	2	2022-01-14 09:41:58	2	1	153	19	2	2	2022-01-22		0
88	3	1	4	4	2	2021-12-08 17:03:47	2	1	136	14	1	2	2021-12-11		0
89	3	0	5	4	2	2021-11-23 15:58:55	2	1	43	1	1	2	2021-12-13		0
90	3	0	4	1	2	2021-11-22 15:49:25	2	1	58	8	1	2	2022-05-18		5
91	3	1	4	4	2	2021-11-22 13:27:02	2	1	136	14	1	2	2022-01-23		2
92	3	0	5	3	2	2021-10-20 12:38:03	2	1	149	19	1	1			#NUM!
93	3	0	6	4	2	2021-10-17 19:29:58	2	1	72	10	1	2	2021-10-18		0
94	3	1	5	4	2	2021-10-15 12:24:44	2	1	149	19	1	2	2022-07-31		9
95	3	0	5	1	2	2021-10-15 15:24:23	2	1	43	1	1	2	2021-10-17		0
96	3	0	4	4	2	2021-10-06 14:04:04	2	1	91	12	1	2	2021-11-13		1
97	3	1	6	1	2	2021-10-04 09:15:26	2	1	152	14	2	2	2022-01-08		3
98	3	1	6	2	2	2021-10-01 23:12:01	2	1	136	14	1	2	2021-10-19		0
99	3	0	5	4	2	2021-09-29 11:22:00	2	1	12	13	1	2	2021-10-20		0
100	3	1	5	4	2	2021-09-26 13:04:32	2	1	72	10	1	2	2021-09-28		0
101	3	0	4	4	2	2021-09-22 15:54:35	2	1	74	11	1	2	2022-08-05	2022-10-28	10
102	3	0	4	4	2	2021-09-17 11:13:11	2	1	77	14	2	2	2022-03-31		6
103	3	1	4	4	2	2021-09-13 17:12:42	2	1	136	14	1	2	2021-09-21		0
104	3	1	4	1	2	2021-09-08 12:42:37	2	1	136	14	1	2	2021-12-12		3
105	3	0	4	4	2	2021-08-29 09:12:19	2	1	43	1	1	2	2021-11-19		2
106	3	0	4	4	2	2021-08-27 14:35:21	2	1	72	10	1	2	2022-03-02		6
107	3	0	4	4	2	2021-08-25 14:48:33	1	1	43	1	1	2	2021-09-19		0
108	3	1	5	4	2	2021-08-26 08:49:30	2	1	72	10	1	1		2021-12-28	#NUM!
109	3	0	5	4	2	2021-08-26 08:48:14	2	1	184	14	2	2	2021-11-30		3
110	3	1	4	4	2	2021-08-20 08:45:22	2	1	72	10	1	2	2021-11-15		2
111	3	0	3	4	2	2021-08-10 12:27:59	2	1	149	19	1	2	2021-09-03		0
112	3	1	2	4	2	2021-07-16 17:33:41	2	1	72	10	1	2	2021-08-08		0
113	3	1	3	4	2	2021-07-16 17:33:12	2	1	135	7	2	2	2021-08-18		1
114	3	1	2	1	2	2013-03-20	2	1	72	10	1	2	2014-03-31		12
115	3	1	2	2	2	2015-02-10	2	1	12	13	1	2	2015-05-18		3
116	3	1	6	3	2	2013-01-23	2	1	136	14	1	2	2015-02-11		24
117	3	1	6	4	2	2014-05-09	2	1	19	13	2	2	2015-01-07		7
118	3	0	4	1	2	2014-10-28	2	1	72	10	1	2	2015-03-09		4
119	3	1	4	1	2	2015-04-07	2	1	72	10	1	2	2015-04-23		0
120	3	0	4	4	2	2014-09-25	2	1	72	10	1	2	2015-01-26		4
121	3	1	4	4	2	2015-02-10	2	1	72	10	1	2	2015-10-23		8
122	3	0	4	4	2	2014-01-14	2	1	72	10	1	2	2014-02-14		1
123	3	0	4	4	2	2015-12-03	2	1	122	7	2	2	2016-05-12		5
124	3	1	5	4	2	2016-05-13	2	1	133	7	2	2	2016-05-16		0
125	3	1	5	4	2	2014-02-24	2	1	72	10	1	2	2014-03-06		0
126	3	1	6	4	2	2015-11-16	2	1	149	19	1	2	2015-12-08		0
127	3	0	4	4	2	2015-09-03	2	1	149	19	1	2	2015-09-21		0
128	3	0	5	1	2	2016-02-26	1	1	149	19	1	2	2016-02-28		0
129	3	1	5	1	2	2014-03-28	2	1	72	10	1	2	2015-07-02		15
130	3	1	4	1	2	2015-03-27	2	1	36	14	2	2	2015-09-14		5
131	3	0	6	4	2	2013-02-10	2	1	72	10	1	2	2013-01-10		#NUM!
132	3	0	4	4	2	2013-05-28	2	1	72	10	1	2	2014-03-21		9
133	3	1	5	4	2	2013-06-06	2	1	72	10	1	2	2013-06-26		0
134	3	0	3	4	2	2016-07-27	2	1	172	7	2	2	2016-08-22		0
135	3	1	4	1	1	2021-05-12 15:42:52	2	1	153	19	2	1			#NUM!
136	3	0	5	4	2	2021-05-06 16:33:31	2	1	72	10	1	2	2021-09-14		4
137	3	0	4	4	2	2021-04-28 10:48:30	2	1	43	1	1	2	2021-08-03		3
138	3	0	5	4	2	2021-03-26 18:34:02	2	1	149	19	1	2	2021-09-06		5
139	3	1	6	4	2	2021-03-26 18:31:39	2	1	72	10	1	1		no reportada	#NUM!
140	3	0	5	4	2	2021-02-01 08:00:22	2	1	46	10	2	1		2021-04-29	#NUM!
141	3	1	6	4	2	2021-01-14 14:48:15	2	1	149	19	1	2	2021-02-08		0
142	3	0	4	4	2	2021-01-14 14:51:09	2	1	154	6	2	2	2021-08-19		7
143	3	1	4	1	2	2020-12-17 13:46:55	2	1	79	14	2	1			#NUM!
144	3	1	6	4	2	2020-12-14 09:01:54	2	1	43	1	1	2	2022-07-26		19
145	3	1	4	1	2	2020-12-07 16:03:53	2	1	43	1	1	2	2021-07-22		7
146	3	0	4	4	2	2020-12-07 10:34:08	2	1	172	7	2	1			#NUM!
147	3	0	4	4	2	2020-11-17 21:17:23	2	1	15	10	2	2	2021-02-10		2
148	3	1	4	1	2	2020-11-13 10:20:38	2	1	149	19	1	1		2021-01-04	#NUM!
149	3	1	5	1	2	2020-08-28 19:45:55	2	1	46	10	2	1		2020-12-24	#NUM!
150	3	0	4	4	2	2020-03-02 12:53:30	2	1	72	10	1	2	2020-03-13		0
151	3	1	5	4	2	2020-02-14 16:36:47	2	1	72	10	1	1		no reportada	#NUM!
152	3	0	5	4	2	2020-02-14 16:38:25	2	1	48	10	2	1		2020-09-17	#NUM!
153	3	1	4	1	2	2020-02-14 16:45:16	2	1	136	14	1	2	2021-09-06		18
154	3	0	4	1	2	2020-02-07 16:54:07	2	1	139	14	2	1			#NUM!
155	3	0	4	2	2	2020-02-03 09:16:21	2	1	149	19	1	1		2020-04-29	#NUM!
156	3	1	4	4	2	2020-01-31 12:13:52	2	1	95	7	1	1		2020-03-04	#NUM!
157	3	1	3	4	2	2020-01-28 12:46:26	2	1	43	1	1	2	2020-02-19		0
158	3	0	2	4	2	2020-01-28 12:22:14	2	1	72	10	1	2	2020-02-29		1
159	3	1	3	4	2	2020-01-28 12:26:30	2	1	72	10	1	1		2021-09-01	#NUM!
160	3	0	3	4	2	2020-01-28 12:29:28	2	1	91	12	1	2	2020-03-12		1
161	3	0	2	4	2	2019-12-26 12:31:18	2	1	46	10	2	2	2021-10-04		21
162	3	0	5	4	2	2019-12-26 12:29:03	2	1	72	10	1	2	2019-12-27		0
163	3	0	5	4	2	2019-12-11 14:07:11	2	1	43	1	1	1		no reportada	#NUM!
164	3	0	2	2	2	2019-12-11 14:09:32	2	1	12	13	1	2	2020-02-17		2
165	3	0	5	2	2	2020-01-17 13:52:00	2	1	43	1	1	1		2020-04-27	#NUM!
166	3	1	4	4	2	2019-12-09 09:41:33	2	1	136	14	1	1		no reportada	#NUM!
167	3	0	4	2	2	2019-12-05 16:58:42	2	1	67	1	2	2	2022-04-12		28
168	3	0	5	1	1	2019-10-21 11:23:40	2	1	136	14	1	2	2019-12-03		1
169	3	1	4	2	2	2019-12-02 10:20:17	2	1	72	10	1	1		2020-11-19	#NUM!
170	3	1	4	4	2	2019-10-14 09:45:13	2	1	72	10	1	2	2020-01-15		3
171	3	0	4	4	2	2019-09-22 20:18:58	2	1	149	19	1	1		2021-10-30	#NUM!
172	3	0	4	4	2	2019-09-12 11:53:45	2	1	72	10	1	2	2019-10-04		0
173	3	1	3	4	2	2019-09-04 16:11:21	2	1	96	14	1	2	2019-09-10		0
174	3	0	2	1	2	2019-09-04 16:18:32	2	1	48	10	2	2	2020-03-11		6
175	3	1	2	4	1	2019-09-04 16:20:14	2	1	41	10	2	1		2021-11-16	#NUM!
176	3	0	4	4	2	2019-08-27 10:32:16	2	1	149	19	1	2	2019-09-17		0
177	3	1	4	4	2	2019-08-22 15:57:08	2	1	194	13	2	1		2020-05-11	#NUM!
178	3	1	5	4	2	2019-08-30 11:08:08	2	1	151	5	1	1		2020-03-16	#NUM!
179	3	0	4	4	2	2019-08-22 15:59:18	2	1	72	10	1	1		2019-09-08	#NUM!
180	3	0	5	4	2	2019-08-23 15:10:42	2	2	149	19	1	2	2019-09-01		0
181	3	0	5	2	2	2019-08-21 14:20:35	2	1	72	10	1	2	2021-10-27		26
182	3	1	4	4	2	2019-08-21 14:40:33	2	1	149	19	1	1		2021-05-09	#NUM!
183	3	0	5	4	2	2019-08-19 14:58:00	2	1	149	19	1	2	2020-02-06		5
184	3	0	5	4	2	2019-08-20 10:31:39	2	1	72	10	1	1		2021-07-31	#NUM!
185	3	1	4	1	2	2019-08-16 17:03:36	2	1	149	19	1	1			#NUM!
186	3	0	6	1	2	2019-08-16 17:06:07	2	1	79	14	2	1			#NUM!
187	3	1	6	2	2	2019-08-08 15:01:13	1	1	151	5	1	2	2022-05-17	no reportada	33
188	3	0	6	4	2	2019-08-05 10:46:30	2	1	72	10	1	2	2019-08-08		0
189	3	0	4	1	1	2019-07-22 23:27:49	2	1	56	10	2	2	2019-07-30		0
190	3	1	3	4	2	2019-07-15 15:25:39	2	1	72	10	1	2	2019-07-31		0
191	3	0	4	4	2	2019-07-12 08:07:08	2	1	136	14	1	2	2019-07-18		0
192	3	1	2	1	2	2019-07-09 08:41:51	2	1	43	1	1	1		no reportada	#NUM!
193	3	0	5	4	2	2019-05-31 09:18:13	2	1	72	10	1	2	2019-07-11		1
194	3	1	4	4	2	2019-05-29 14:05:28	2	2	149	19	1	1			#NUM!
195	3	0	5	1	2	2019-05-22 11:56:35	5	2	67	1	2	1		2019-05-24	#NUM!
196	3	0	6	4	2	2019-05-09 08:41:24	2	1	72	10	1	2	2019-05-28		0
197	3	1	5	4	2	2019-05-09 08:33:23	2	1	72	10	1	2	2019-05-14		0
198	3	0	4	2	2	2019-04-17 13:26:12	2	1	149	19	1	1		2020-10-07	#NUM!
199	3	1	4	1	2	2019-04-04 16:11:37	2	1	125	1	2	2	2019-05-15		1
200	3	0	5	4	2	2019-04-04 14:53:12	2	1	74	11	1	1			#NUM!
201	3	0	5	2	2	2019-04-04 16:09:12	2	1	72	10	1	2	2019-05-20		1
202	3	0	4	4	2	2019-03-12 10:51:01	2	1	72	10	1	2	2019-08-29		5
203	3	0	6	4	2	2019-02-18 11:09:23	2	1	98	19	2	2	2019-04-01		1
204	3	1	4	4	2	2019-02-15 10:53:11	2	1	149	19	1	2	2019-04-07		1
205	3	0	5	4	2	2019-02-10 16:04:34	1	1	43	1	1	1		2019-02-11	#NUM!
206	3	0	4	4	2	2019-02-05 14:06:08	2	1	43	1	1	2	2019-02-06		0
207	3	1	6	1	2	2019-01-30 13:48:14	2	1	72	10	1	1			#NUM!
208	3	1	4	4	2	2019-01-18 15:55:00	2	1	95	7	1	1		no reportada	#NUM!
209	3	1	6	2	2	2019-01-31 08:57:27	2	1	136	14	1	1			#NUM!
210	3	0	5	4	2	2019-01-04 16:27:32	2	1	8	8	2	1		2021-02-17	#NUM!
211	3	0	4	4	2	2018-12-26 15:13:08	2	1	151	5	1	2	2018-12-27	2019-09-02	0
212	3	0	4	4	2	2018-12-23 19:51:39	1	1	149	19	1	1			#NUM!
213	3	0	6	4	2	2018-12-17 15:27:34	2	1	43	1	1	2	2019-06-11		5
214	3	0	5	4	2	2018-12-17 15:29:30	2	1	72	10	1	1		no reportada	#NUM!
215	3	1	4	4	2	2018-12-10 09:43:02	2	1	149	19	1	2	2019-01-11		1
216	3	0	5	4	2	2018-11-22 08:42:18	2	1	48	10	2	1			#NUM!
217	3	0	3	4	2	2018-11-13 12:36:43	1	1	95	7	1	2	2018-11-14		0
218	3	1	5	4	2	2018-11-09 21:05:20	2	1	136	14	1	2	2019-01-08		1
219	3	0	6	4	2	2018-10-19 14:14:55	2	1	4	23	1	1		2022-01-24	#NUM!
220	3	0	4	1	2	2018-10-17 16:39:40	2	1	72	10	1	1			#NUM!
221	3	0	4	4	2	2018-10-17 16:40:14	2	1	72	10	1	1		no reportada	#NUM!
222	3	0	6	1	2	2018-10-12 09:02:02	2	1	72	10	1	1		2019-01-09	#NUM!
223	3	0	4	4	2	2018-09-14 16:31:49	2	1	169	20	1	1		no reportada	#NUM!
224	3	1	5	4	2	2018-09-17 10:56:46	1	1	88	20	2	3	2019-05-09		7
225	3	0	4	1	2	2018-09-17 11:02:27	2	1	72	10	1	1		no reportada	#NUM!
226	3	1	6	4	2	2018-10-12 09:05:28	2	1	72	10	1	1		2019-04-18	#NUM!
227	3	0	5	4	2	2018-09-03 16:07:34	2	1	136	14	1	1		no reportada	#NUM!
228	3	0	6	4	2	2018-08-20 13:18:21	2	1	43	1	1	2	2018-12-01		3
229	3	0	5	4	2	2018-09-24 10:01:13	2	1	43	1	1	1		2018-10-17	#NUM!
230	3	0	5	4	2	2018-08-06 11:23:21	2	1	8	8	2	2	2020-02-11		18
231	3	0	5	1	2	2018-08-06 11:19:52	2	1	149	19	1	1		no reportada	#NUM!
232	3	1	6	4	2	2018-07-18 16:15:21	2	1	19	13	2	2	2018-08-17		0
233	3	0	4	4	2	2018-07-13 16:29:00	2	1	72	10	1	2	2018-08-09		0
234	3	0	4	3	1	2018-07-05 08:25:21	2	1	72	10	1	2	2018-09-21		2
235	3	1	4	4	2	2018-06-26 16:38:32	2	1	149	19	1	1		2019-11-09	#NUM!
236	3	0	5	4	2	2018-06-18 11:03:04	2	1	119	12	2	1		no reportada	#NUM!
237	3	0	3	4	2	2018-05-27 08:47:00	1	1	149	19	1	1		2018-06-03	#NUM!
238	3	1	2	4	2	2018-05-18 15:36:55	2	1	72	10	1	2	2018-07-03		1
239	3	1	2	4	2	2018-05-14 12:13:48	2	1	149	19	1	1		2019-07-09	#NUM!
240	3	0	3	1	2	2018-05-14 12:11:16	2	1	145	13	2	1		2018-11-01	#NUM!
241	3	1	4	4	2	2018-05-21 09:53:38	2	1	149	19	1	2	2018-11-13		5
242	3	1	4	4	2	2018-05-07 15:32:38	1	1	10	3	1	3	2022-05-23		48
243	3	0	5	1	2	2018-05-07 15:33:40	2	1	149	19	1	1		2021-12-21	#NUM!
244	3	0	5	2	2	2018-05-04 17:28:19	2	1	136	14	1	2	2018-06-18		1
245	3	1	4	1	2	2018-05-07 15:49:50	2	1	149	19	1	1		2019-05-18	#NUM!
246	3	1	6	4	2	2018-05-01 23:28:01	2	1	149	19	1	2	2018-10-27		5
247	3	0	5	4	2	2018-05-04 17:29:11	2	1	151	5	1	2	2018-05-15		0
248	3	0	4	3	2	2018-04-16 09:56:46	2	1	61	17	1	2	2018-08-09		3
249	3	1	4	4	1	2018-04-16 09:00:28	2	1	149	19	1	1		2022-08-01	#NUM!
250	3	1	3	4	2	2018-04-06 08:18:54	2	1	179	22	2	2	2018-04-06		0
251	3	0	2	1	2	2018-03-19 18:17:10	2	1	149	19	1	2	2019-03-17		11
252	3	0	3	4	2	2018-03-19 16:14:35	2	1	72	10	1	1		2019-03-13	#NUM!
253	3	0	5	4	2	2018-03-08 09:36:59	2	1	72	10	1	1		2018-09-12	#NUM!
254	3	0	3	4	2	2018-03-07 08:16:47	2	1	72	10	1	2	2019-08-28		17
255	3	1	5	4	2	2018-03-05 10:33:48	2	1	136	14	1	2	2018-06-12		3
256	3	0	4	4	2	2018-02-23 14:31:20	2	1	12	13	1	2	2018-09-06		6
257	3	0	5	2	2	2018-02-19 17:21:53	5	1	72	10	1	2	2018-02-20		0
258	3	1	4	4	2	2018-02-16 12:53:40	2	1	136	14	1	1			#NUM!
259	3	0	3	4	2	2018-02-16 12:56:18	2	1	72	10	1	2	2018-04-11		1
260	3	1	4	1	2	2018-02-07 03:03:33	2	1	149	19	1	1		2019-12-12	#NUM!
261	3	0	6	4	2	2018-01-22 14:13:30	2	1	95	7	1	1		2018-04-15	#NUM!
262	3	1	6	4	2	2018-01-19 08:16:04	2	1	175	21	1	2	2018-04-01		2
263	3	0	4	4	2	2018-01-11 07:57:01	2	1	56	10	2	2	2018-03-18		2
264	3	0	4	4	2	2017-12-26 12:21:06	2	1	149	19	1	1		2018-04-10	#NUM!
265	3	1	4	4	2	2017-11-24 08:52:03	2	1	149	19	1	2	2018-02-21		2
266	3	1	6	4	2	2017-11-21 11:33:46	2	1	72	10	1	2	2018-01-24		2
267	3	1	4	4	1	2017-11-13 09:40:27	2	1	58	8	1	1		2017-12-23	#NUM!
268	3	1	4	4	2	2017-10-23 15:25:55	2	1	153	19	2	2	2017-10-29		0
269	3	1	4	4	2	2017-10-20 14:08:36	2	1	72	10	1	1		2017-12-10	#NUM!
270	3	0	5	4	2	2017-10-19 12:06:38	2	1	149	19	1	2	2017-11-10		0
271	3	0	4	4	2	2017-10-19 12:05:37	2	1	149	19	1	1		2020-11-30	#NUM!
272	3	1	4	4	2	2017-10-17 16:04:05	2	1	36	14	2	2	2017-10-17		0
273	3	0	5	4	2	2017-10-16 14:54:55	2	1	43	1	1	1		2018-10-25	#NUM!
274	3	0	4	4	2	2017-10-01 13:10:10	1	1	149	19	1	1		2017-11-14	#NUM!
275	3	1	2	1	2	2017-09-28 12:17:49	2	1	72	10	1	1		2017-11-05	#NUM!
276	3	0	2	4	2	2017-09-26 08:42:55	2	1	149	19	1	2	2018-04-10		6
277	3	0	4	4	2	2017-09-26 08:44:29	2	1	149	19	1	2	2019-01-09		15
278	3	0	4	4	2	2017-08-22 10:54:40	2	1	72	10	1	1		2017-09-14	#NUM!
279	3	0	5	4	2	2017-08-07 16:10:58	2	1	72	10	1	1		2018-01-25	#NUM!
280	3	0	4	4	2	2017-08-03 08:11:40	2	1	96	14	1	1		2019-07-30	#NUM!
281	3	0	5	4	2	2017-07-31 15:37:26	2	1	149	19	1	2	2017-08-05		0
282	3	1	6	4	2	2017-07-28 08:33:27	2	1	149	19	1	2	2017-08-18		0
283	3	1	4	4	2	2017-07-18 13:30:09	2	1	149	19	1	2	2017-07-21		0
284	3	1	4	1	2	2017-07-18 13:28:47	2	1	149	19	1	2	2017-08-08		0
285	3	1	5	2	2	2017-07-12 10:31:49	2	1	10	3	1	2	2018-05-23		10
286	3	1	6	4	2	2017-07-10 09:52:05	2	1	149	19	1	2	2017-09-29		2
287	3	0	5	4	2	2017-06-30 10:04:11	2	1	149	19	1	2	2017-07-05		0
288	3	0	3	4	2	2017-06-30 10:03:02	2	1	79	14	2	2	2017-07-23		0
289	3	0	3	4	2	2017-06-27 11:11:06	2	1	72	10	1	2	2017-09-01		2
290	3	0	2	1	2	2017-06-27 11:10:37	2	1	34	2	2	2	2018-08-21		13
291	3	0	5	1	2	2017-06-20 15:38:47	2	1	72	10	1	2	2017-08-16		1
292	3	0	2	4	2	2017-06-20 15:38:19	2	1	72	10	1	2	2017-06-27		0
293	3	1	4	4	2	2017-06-15 15:40:40	2	1	74	11	1	2	2017-06-16		0
294	3	1	4	4	2	2017-06-16 12:58:22	2	1	113	11	2	2	2017-06-29		0
295	3	0	4	4	2	2017-06-19 12:17:20	2	1	149	19	1	2	2017-11-20		5
296	3	0	4	2	2	2017-06-07 08:52:26	2	1	175	21	1	2	2017-12-15		6
297	3	0	5	4	2	2017-06-02 15:30:08	2	1	72	10	1	2	2017-06-23		0
298	3	0	4	1	2	2017-04-15 14:35:09	2	1	136	14	1	2	2017-04-18		0
299	3	0	5	4	2	2017-04-15 14:34:26	2	1	4	23	1	2	2017-04-26		0
300	3	0	5	4	2	2017-04-15 14:33:27	2	1	95	7	1	1			#NUM!
301	3	1	5	4	2	2017-04-15 14:32:33	2	1	149	19	1	2	2017-07-17		3
302	3	0	4	4	2	2017-04-19 12:08:29	2	1	136	14	1	2	2017-06-07		1
303	3	1	4	1	2	2017-04-19 12:18:47	2	1	43	1	1	2	2018-01-15		8
304	3	0	5	4	2	2017-04-19 12:07:57	2	1	175	21	1	2	2017-05-10		0
305	3	0	4	2	2	2017-04-07 15:06:26	2	1	149	19	1	2	2017-04-17		0
306	3	0	3	2	2	2017-03-30 17:36:08	2	1	4	23	1	2	2017-03-31		0
307	3	0	4	4	2	2017-03-17 16:24:20	2	1	149	19	1	2	2017-04-16		0
308	3	0	4	4	2	2017-03-13 10:46:21	2	1	149	19	1	2	2017-04-04		0
309	3	0	4	3	2	2017-02-14 15:48:27	2	1	72	10	1	1		no reportada	#NUM!
310	3	0	5	1	2	2017-02-07 15:46:26	2	1	87	6	1	2	2017-03-24		1
311	3	1	4	4	2	2017-02-01 11:42:55	2	1	149	19	1	2	2017-02-12		0
312	3	0	5	2	2	2017-01-25 15:25:36	2	1	140	19	2	2	2017-01-30		0
313	3	0	4	2	2	2017-01-18 13:05:08	2	1	95	7	1	1		2018-03-03	#NUM!
314	3	0	4	4	2	2017-01-19 14:50:57	2	1	140	19	2	2	2017-03-27		2
315	3	0	4	4	2	2017-01-11 15:43:03	2	1	136	14	1	2	2017-04-19		3
316	3	0	3	4	2	2017-01-03 12:04:07	2	1	72	10	1	2	2017-01-12		0
317	3	0	4	4	2	2016-12-14 13:02:58	2	1	72	10	1	2	2017-06-21		6
318	3	1	4	4	2	2016-12-09 15:23:53	2	1	48	10	2	2	2017-06-02		5
319	3	0	4	4	2	2016-11-30 09:18:35	2	1	149	19	1	2	2016-12-24		0
320	3	1	4	1	2	2016-11-30 09:19:54	2	1	58	8	1	2	2016-12-18		0
321	3	1	4	1	2	2016-11-25 16:23:10	1	1	61	17	1	1			#NUM!
322	3	1	4	4	2	2016-12-01 01:41:10	2	1	72	10	1	2	2019-11-26		35
323	3	0	6	4	2	2016-11-14 09:29:41	2	1	20	2	2	1			#NUM!
324	3	0	5	4	2	2016-10-28	2	1	149	19	1	2	2016-11-20		0
325	3	0	6	4	2	2016-10-28	2	1	149	19	1	2	2016-12-21		1
326	3	0	5	4	2	2016-10-10	2	1	190	4	1	2	2016-10-24		0
327	3	0	5	4	2	2016-06-30	2	1	149	19	1	2	2016-07-13		0
328	3	1	5	4	2	2016-05-25	2	1	149	19	1	2	2016-05-25		0
329	3	0	2	4	2	2016-08-29	2	1	74	11	1	2	2016-09-08		0
330	3	0	1	1	2	2016-09-22	2	1	149	19	1	2	2016-09-29		0
331	3	1	3	1	2	2016-09-06	2	1	149	19	1	2	2016-09-22		0
332	3	1	3	4	2	2016-08-08	2	1	175	21	1	2	2016-09-25		1
333	3	1	5	4	2	2016-08-09	2	1	200	7	2	2	2016-09-07		0
334	3	0	4	4	2	2016-06-21	2	1	151	5	1	2	2016-07-29		1
335	3	0	4	1	2	2016-06-11	2	1	149	19	1	2	2016-06-13		0
336	3	0	4	4	2	2016-06-11	2	1	79	14	2	2	2016-06-12		0
337	3	1	4	4	2	2016-05-31	2	1	151	5	1	2	2016-06-01		0
338	3	0	5	4	2	2016-05-05	2	1	149	19	1	2	2016-05-06		0
339	3	1	5	2	2	2016-05-10	2	1	149	19	1	2	2016-05-11		0
340	3	0	5	4	2	2016-06-30	2	1	74	11	1	2	2016-08-03		1
341	3	0	4	4	2	2016-05-24	2	1	123	18	2	2	2016-09-27		4
342	3	0	4	4	2	2015-04-05	2	1	72	10	1	1			#NUM!
343	3	1	5	4	2	2014-05-09	2	1	72	10	1	1			#NUM!
344	3	1	5	4	2	2015-12-03	2	1	72	10	1	1			#NUM!
345	3	1	5	1	2	2015-08-20	2	1	72	10	1	2	2016-12-09		15
346	3	1	5	4	2	2013-03-12	2	1	72	10	1	1			#NUM!
347	3	1	4	4	2	2016-10-24	2	1	72	10	1	2	2016-11-10		0
348	3	1	4	1	2	2016-09-19	2	1	72	10	1	2	2017-07-10		9
349	3	0	4	4	2	2016-05-13	2	1	72	10	1	2	2018-06-04		24
350	5	0	4	1	2	00:00:00	2	1	84	3	2	1			0
351	5	0	6	4	2	2022-11-05 06:04:15	2	1	91	12	1	1			#NUM!
352	5	0	5	4	2	2022-11-05 06:05:10	2	1	43	1	1	1			#NUM!
353	5	0	5	1	2	2022-10-28 11:22:32	2	1	43	1	1	1			#NUM!
354	5	0	3	1	2	2022-10-28 11:24:05	2	1	43	1	1	1			#NUM!
355	5	1	4	2	2	2022-10-21 08:24:03	2	1	149	19	1	1			#NUM!
356	5	0	5	4	2	00:00:00	2	1	72	10	1	1			0
357	5	0	4	4	2	2022-10-18 08:39:02	2	1	149	19	1	1			#NUM!
358	5	1	4	1	2	00:00:00	2	1	136	14	1	1			0
359	5	1	6	4	2	00:00:00	2	1	72	10	1	1			0
360	5	0	6	1	2	2022-10-17 07:59:06	2	1	61	17	1	1			#NUM!
361	5	0	4	4	2	00:00:00	2	1	153	19	2	1			0
362	5	0	4	1	2	2022-10-11 08:40:06	2	1	149	19	1	1			#NUM!
363	5	0	3	4	2	2022-10-07 19:59:45	2	1	200	7	2	1			#NUM!
364	5	0	5	1	2	00:00:00	2	1	48	10	2	1			0
365	5	0	4	4	2	00:00:00	2	1	96	14	1	1			0
366	5	0	4	4	2	2022-10-05 17:49:42	2	1	149	19	1	1			#NUM!
367	5	0	5	4	2	00:00:00	2	1	100	10	2	1			0
368	5	0	4	4	2	00:00:00	2	1	100	10	2	1			0
369	5	0	4	4	2	2022-09-16 12:29:03	2	1	129	19	2	1			#NUM!
370	5	1	5	2	2	2022-09-20 15:54:13	2	1	15	10	2	1			#NUM!
371	5	0	5	4	2	2022-09-20 15:59:45	2	1	72	10	1	1			#NUM!
372	5	0	5	1	2	2022-09-12 08:54:18	2	1	72	10	1	1			#NUM!
373	5	1	5	4	2	2022-09-10 10:51:03	2	1	72	10	1	1			#NUM!
374	5	1	6	1	2	2022-09-09 14:11:51	2	1	151	5	1	1			#NUM!
375	5	0	4	4	2	00:00:00	2	1	154	6	2	1			0
376	5	0	5	4	2	2022-09-20 16:03:54	2	1	56	10	2	1			#NUM!
377	5	0	5	4	2	2022-08-29 10:13:50	2	1	149	19	1	1			#NUM!
378	5	1	3	1	2	2022-09-20 16:06:55	2	1	88	20	2	1			#NUM!
379	5	0	5	4	2	2022-08-26 09:17:18	2	1	175	21	1	1			#NUM!
380	5	0	4	1	2	2022-08-16 14:34:33	2	1	149	19	1	1			#NUM!
381	5	0	5	4	2	2022-08-16 14:37:30	2	1	149	19	1	1			#NUM!
382	5	0	4	4	2	00:00:00	2	1	96	14	1	1			0
383	5	0	4	4	2	00:00:00	2	1	72	10	1	1			0
384	5	1	4	4	2	2022-08-04 12:47:08	2	1	149	19	1	1			#NUM!
385	5	1	3	4	2	2022-08-04 11:39:26	2	2	136	14	1	1			#NUM!
386	5	0	4	2	2	2022-08-05 11:40:05	2	1	72	10	1	1			#NUM!
387	5	1	4	4	2	2022-07-27 14:11:54	2	1	175	21	1	1			#NUM!
388	5	1	5	3	2	2022-07-27 14:11:23	2	1	113	11	2	1			#NUM!
389	5	0	3	4	2	2022-07-21 16:17:48	2	1	153	19	2	1			#NUM!
390	5	1	3	4	2	2022-07-21 16:16:39	2	1	72	10	1	1			#NUM!
391	5	0	4	1	2	2022-07-20 13:56:55	2	1	149	19	1	1			#NUM!
392	5	0	6	4	2	00:00:00	2	1	98	19	2	1			0
393	5	0	3	1	2	2022-08-05 11:39:44	2	1	72	10	1	1			#NUM!
394	5	1	4	4	2	2022-07-15 12:42:07	2	1	149	19	1	1			#NUM!
395	5	1	3	4	2	2022-07-14 09:10:02	2	1	149	19	1	1			#NUM!
396	5	1	5	4	2	2022-08-05 11:39:16	2	1	72	10	1	1			#NUM!
397	5	0	4	4	1	2022-08-05 11:38:30	2	1	72	10	1	1			#NUM!
398	5	1	4	4	2	2022-07-06 18:33:12	2	1	149	19	1	1			#NUM!
399	5	0	4	1	2	2022-07-06 18:26:38	2	1	149	19	1	1			#NUM!
400	5	1	6	4	2	2022-07-11 18:55:51	2	1	72	10	1	1			#NUM!
401	5	0	4	3	2	2022-07-11 18:56:20	2	1	51	10	2	1			#NUM!
402	5	0	5	4	2	2022-06-29 13:06:27	2	1	12	13	1	1			#NUM!
403	5	0	5	4	2	2022-06-29 13:06:47	2	1	100	10	2	1			#NUM!
404	5	1	4	4	2	2022-06-28 12:39:52	2	1	51	10	2	1			#NUM!
405	5	1	4	1	2	2022-06-27 18:36:10	2	1	43	1	1	1			#NUM!
406	5	1	4	1	2	2022-06-28 12:42:04	2	1	83	6	2	1			#NUM!
407	5	0	5	1	2	2022-06-28 12:38:44	2	1	115	13	2	1			#NUM!
408	5	0	4	4	2	2022-06-22 11:05:56	2	1	46	10	2	1			#NUM!
409	5	0	6	1	2	2022-06-13 16:15:03	2	1	200	7	2	1			#NUM!
410	5	1	6	4	2	2022-06-22 11:04:54	2	1	155	20	2	1			#NUM!
411	5	0	4	4	2	2022-06-22 11:03:28	2	1	48	10	2	1			#NUM!
412	5	1	5	4	2	2022-06-22 11:02:31	2	1	72	10	1	1			#NUM!
413	5	0	5	4	2	2022-06-13 11:17:46	2	2	4	23	1	1			#NUM!
414	5	0	5	2	2	2022-06-13 11:19:04	2	2	149	19	1	1			#NUM!
415	5	0	5	4	2	2022-06-13 11:20:23	2	2	149	19	1	1			#NUM!
416	5	0	5	2	2	2022-06-11 18:16:58	2	1	149	19	1	1			#NUM!
417	5	0	2	4	2	2022-06-08 14:34:09	2	1	43	1	1	1			#NUM!
418	5	0	4	4	2	2022-06-14 14:32:28	2	1	149	19	1	1			#NUM!
419	5	0	5	4	2	2022-06-09 11:22:28	2	1	4	23	1	1			#NUM!
420	5	0	4	1	2	2022-06-09 11:23:46	2	1	74	11	1	1			#NUM!
421	5	0	5	4	2	2022-06-14 14:22:03	2	1	149	19	1	1			#NUM!
422	5	0	4	4	2	2022-06-09 11:27:35	2	1	149	19	1	1			#NUM!
423	5	0	5	4	2	2022-06-05 01:37:34	2	1	43	1	1	1			#NUM!
424	5	0	4	4	2	2022-06-22 11:01:09	2	1	72	10	1	1			#NUM!
425	5	0	6	4	2	2022-06-22 10:59:39	2	1	72	10	1	1			#NUM!
426	5	1	4	4	2	2022-06-22 10:54:45	2	1	72	10	1	1			#NUM!
427	5	0	4	4	2	2022-06-28 12:41:12	2	1	127	10	2	1			#NUM!
428	5	0	4	4	2	2022-07-14 09:07:36	2	1	149	19	1	1			#NUM!
429	5	1	5	4	2	2022-05-17 09:29:39	2	1	72	10	1	1			#NUM!
430	5	0	3	1	2	2022-05-17 09:50:42	2	1	46	10	2	1			#NUM!
431	5	1	5	4	2	2022-05-17 09:55:45	2	1	84	3	2	1			#NUM!
432	5	0	5	4	2	2022-05-17 10:00:47	2	1	110	10	2	1			#NUM!
433	5	0	4	1	2	2022-05-17 10:18:05	2	1	72	10	1	1			#NUM!
434	5	0	5	2	2	2022-05-09 10:52:15	2	1	72	10	1	1			#NUM!
435	5	1	4	4	2	2022-05-03 12:03:41	2	1	149	19	1	1			#NUM!
436	5	0	4	4	2	2022-05-03 15:24:45	2	1	72	10	1	1			#NUM!
437	5	0	5	4	2	2022-05-03 15:27:04	2	1	12	13	1	1			#NUM!
438	5	0	5	1	2	2022-06-09 11:29:01	2	1	149	19	1	1			#NUM!
439	5	1	6	4	2	2022-04-26 07:53:12	2	1	149	19	1	1			#NUM!
440	5	0	5	4	2	2022-04-25 14:37:05	2	1	149	19	1	1			#NUM!
441	5	0	4	4	2	2022-04-21 14:18:34	2	1	151	5	1	1			#NUM!
442	5	1	5	4	2	2022-04-22 16:24:40	2	1	149	19	1	1			#NUM!
443	5	0	6	2	2	2022-04-08 14:25:57	2	1	72	10	1	1			#NUM!
444	5	0	5	4	2	2022-04-07 10:59:19	2	2	149	19	1	1			#NUM!
445	5	0	6	4	2	2022-04-07 10:57:27	2	2	20	2	2	1			#NUM!
446	5	1	5	2	1	2022-04-04 16:14:05	2	1	72	10	1	1			#NUM!
447	5	0	5	1	2	2022-03-31 15:24:33	2	1	10	3	1	1			#NUM!
448	5	0	5	4	2	2022-04-25 12:53:55	2	1	96	14	1	1			#NUM!
449	5	1	4	4	2	00:00:00	2	1	74	11	1	1			0
450	5	0	5	4	2	2022-03-30 12:16:59	2	1	151	5	1	1			#NUM!
451	5	0	5	1	2	2022-03-30 12:15:30	2	1	149	19	1	1			#NUM!
452	5	0	5	4	2	2022-03-29 14:51:51	2	1	91	12	1	1			#NUM!
453	5	0	4	1	2	2022-03-30 12:14:10	2	1	27	19	2	1			#NUM!
454	5	0	6	1	2	2022-03-28 08:31:51	2	1	149	19	1	1			#NUM!
455	5	0	6	4	2	2022-03-23 15:30:02	2	1	72	10	1	1			#NUM!
456	5	0	5	4	2	2022-03-21 09:37:00	2	1	149	19	1	1			#NUM!
457	5	0	4	3	2	2022-03-18 11:48:59	2	1	149	19	1	1			#NUM!
458	5	0	4	4	2	2022-03-07 10:42:07	2	1	48	10	2	1			#NUM!
459	5	0	4	3	2	2022-03-06 22:50:52	2	1	149	19	1	1			#NUM!
460	5	1	5	4	2	2022-03-04 14:16:13	2	1	12	13	1	1			#NUM!
461	5	0	5	4	2	2022-02-18 13:09:09	2	1	43	1	1	1			#NUM!
462	5	0	5	2	2	2022-02-17 19:44:47	2	1	72	10	1	1			#NUM!
463	5	1	4	4	2	2022-02-17 19:45:10	2	1	136	14	1	1			#NUM!
464	5	0	6	4	2	2022-02-17 19:44:07	2	1	102	13	2	1			#NUM!
465	5	0	4	4	2	2022-02-18 11:04:49	2	1	149	19	1	1			#NUM!
466	5	1	4	4	2	2022-01-20 14:38:41	2	1	149	19	1	1			#NUM!
467	5	1	4	4	2	2022-01-12 15:39:44	2	1	91	12	1	1			#NUM!
468	5	0	4	4	2	2022-01-12 15:37:29	2	1	43	1	1	1			#NUM!
469	5	0	5	4	2	2022-01-12 12:00:21	2	1	43	1	1	1			#NUM!
470	5	0	3	4	2	2022-01-10 14:34:04	2	1	58	8	1	1			#NUM!
471	5	1	5	2	2	2022-01-06 15:04:35	2	2	113	11	2	1			#NUM!
472	5	0	4	4	2	2022-01-06 19:00:38	2	1	175	21	1	1			#NUM!
473	5	0	5	4	2	2022-02-09 12:39:28	2	1	72	10	1	1			#NUM!
474	5	1	4	4	1	2022-01-06 18:59:20	2	1	4	23	1	1			#NUM!
475	5	0	5	2	2	2022-01-03 14:21:48	2	1	72	10	1	1			#NUM!
476	5	0	3	4	2	2021-12-29 13:22:11	2	1	149	19	1	1			#NUM!
477	5	1	3	4	2	2022-01-03 14:22:59	2	1	19	13	2	1			#NUM!
478	5	1	3	4	2	2021-12-20 20:03:02	2	1	149	19	1	1			#NUM!
479	5	1	5	4	2	2021-12-20 13:09:10	2	1	149	19	1	1			#NUM!
480	5	1	5	4	2	2021-12-17 15:16:19	2	1	6	16	2	1			#NUM!
481	5	1	4	4	2	2021-12-16 16:00:49	2	1	149	19	1	1			#NUM!
482	5	1	5	4	2	2021-12-16 15:55:37	2	1	153	19	2	1			#NUM!
483	5	0	6	4	2	2021-12-08 13:53:36	2	1	149	19	1	1			#NUM!
484	5	0	5	4	2	2021-12-06 23:40:14	2	1	149	19	1	1			#NUM!
485	5	0	4	4	2	2021-12-16 15:54:43	2	1	153	19	2	1			#NUM!
486	5	0	4	2	2	2021-12-01 12:01:01	2	1	149	19	1	1			#NUM!
487	5	0	6	1	2	2021-12-02 10:04:14	2	1	149	19	1	1			#NUM!
488	5	0	5	4	2	2021-11-22 08:18:23	2	1	175	21	1	1			#NUM!
489	5	0	4	1	2	2021-11-18 14:07:02	2	1	149	19	1	1			#NUM!
490	5	1	4	1	2	2021-11-17 09:22:30	2	1	36	14	2	1			#NUM!
491	5	1	4	2	1	2021-10-30 16:20:23	2	1	175	21	1	1			#NUM!
492	5	0	6	4	2	2021-11-16 16:27:34	2	1	193	13	2	1			#NUM!
493	5	1	5	4	2	2021-10-29 11:28:57	2	1	194	13	2	1			#NUM!
494	5	1	4	4	2	2022-01-14 09:45:11	2	1	48	10	2	1			#NUM!
495	5	1	5	4	2	2021-10-29 11:27:12	2	1	136	14	1	1			#NUM!
496	5	1	5	4	2	2021-10-29 11:26:10	2	1	169	20	1	1			#NUM!
497	5	0	6	4	2	2021-10-27 18:13:44	2	1	175	21	1	1			#NUM!
498	5	0	4	4	2	2021-10-20 15:13:47	2	1	149	19	1	1			#NUM!
499	5	1	5	4	2	2021-10-11 15:48:44	2	1	175	21	1	1			#NUM!
500	5	0	5	4	2	2021-10-11 15:34:46	2	1	123	18	2	1			#NUM!
501	5	1	3	1	2	2021-09-26 08:08:42	2	1	95	7	1	1			#NUM!
502	5	1	3	4	2	2021-09-26 08:09:46	2	1	149	19	1	1			#NUM!
503	5	0	4	4	2	2021-09-26 08:10:38	2	1	87	6	1	1			#NUM!
504	5	0	5	4	2	2021-09-20 16:20:03	2	1	149	19	1	1			#NUM!
505	5	1	4	4	2	2021-08-24 14:27:25	2	1	149	19	1	1			#NUM!
506	5	0	6	4	2	2022-07-11 14:29:07	2	1	149	19	1	1			#NUM!
507	5	0	5	2	2	2021-09-03 15:42:47	2	1	149	19	1	1			#NUM!
508	5	1	4	4	2	2021-09-03 14:43:50	2	1	72	10	1	1			#NUM!
509	5	0	5	1	2	2021-07-07 13:54:09	2	1	149	19	1	1			#NUM!
510	5	1	4	4	2	2021-06-28 10:53:57	2	1	43	1	1	1			#NUM!
511	5	0	4	4	2	2021-06-25 10:52:18	2	1	149	19	1	1			#NUM!
512	5	0	5	4	2	2022-05-17 10:23:43	2	1	46	10	2	1			#NUM!
513	5	0	5	2	2	2021-06-17 09:05:01	2	1	149	19	1	1			#NUM!
514	5	0	5	1	2	2021-06-08 08:59:03	2	1	100	10	2	1			#NUM!
515	5	0	4	4	2	2021-06-03 11:13:42	2	1	149	19	1	1			#NUM!
516	5	0	4	4	2	2021-06-02 09:01:10	2	1	169	20	1	1			#NUM!
517	5	1	5	4	2	2021-06-02 09:24:18	2	1	109	10	2	1			#NUM!
518	5	1	4	4	2	2021-06-02 09:48:18	2	1	51	10	2	1			#NUM!
519	5	1	3	4	2	2021-06-02 09:55:45	2	1	72	10	1	1			#NUM!
520	5	1	5	4	2	2021-05-31 17:10:41	2	1	149	19	1	1			#NUM!
521	5	0	4	4	2	2021-05-31 17:09:40	2	1	153	19	2	1			#NUM!
522	5	1	4	4	1	2021-05-27 14:23:03	2	1	149	19	1	1			#NUM!
523	5	1	4	1	2	2021-05-27 14:25:09	2	1	71	2	1	1			#NUM!
524	5	0	5	4	2	2021-05-25 12:53:13	2	1	149	19	1	1			#NUM!
525	5	0	4	4	2	2021-05-18 10:28:16	2	1	149	19	1	1			#NUM!
526	5	0	5	4	2	2021-05-11 15:39:52	2	1	149	19	1	1			#NUM!
527	5	1	5	4	1	2021-05-18 08:59:30	2	1	95	7	1	1			#NUM!
528	5	0	4	4	2	2021-05-18 09:01:12	2	1	145	13	2	1			#NUM!
529	5	1	4	4	2	2021-08-26 08:45:43	2	1	15	10	2	1			#NUM!
530	5	0	4	4	2	2021-04-26 08:02:45	2	1	149	19	1	1			#NUM!
531	5	0	5	4	2	2021-04-21 11:22:29	2	1	149	19	1	1			#NUM!
532	5	0	3	1	2	2021-04-20 10:30:40	2	1	149	19	1	1			#NUM!
533	5	1	4	1	2	2021-04-12 11:37:58	2	1	149	19	1	1			#NUM!
534	5	0	4	4	2	2021-05-18 09:04:41	2	1	169	20	1	1			#NUM!
535	5	0	2	2	2	2021-04-13 07:46:45	2	1	100	10	2	1			#NUM!
536	5	1	5	4	2	2021-04-08 16:54:24	2	1	72	10	1	1			#NUM!
537	5	0	4	4	2	2021-04-07 12:26:49	2	1	43	1	1	1			#NUM!
538	5	0	4	4	2	2021-03-26 13:49:11	2	1	149	19	1	1			#NUM!
539	5	1	3	2	2	2021-03-26 13:45:01	2	1	149	19	1	1			#NUM!
540	5	0	6	1	2	2021-03-05 10:14:33	2	1	149	19	1	1			#NUM!
541	5	1	5	4	2	2021-03-05 10:02:04	2	1	149	19	1	1			#NUM!
542	5	0	4	2	2	2021-03-03 10:05:02	2	1	149	19	1	1			#NUM!
543	5	1	6	4	2	2021-03-03 10:02:47	2	1	4	23	1	1			#NUM!
544	5	0	4	4	2	2021-02-24 12:28:13	2	1	149	19	1	1			#NUM!
545	5	1	3	4	2	2021-02-24 13:30:45	2	1	149	19	1	1			#NUM!
546	5	0	4	1	2	2021-02-24 13:26:50	2	1	149	19	1	1			#NUM!
547	5	1	4	4	2	2021-02-22 15:47:56	2	1	87	6	1	1			#NUM!
548	5	0	4	4	2	2021-02-22 15:47:28	2	1	149	19	1	1			#NUM!
549	5	1	6	1	2	2021-02-04 19:01:21	2	1	149	19	1	1			#NUM!
550	5	0	4	4	2	2021-01-28 14:45:20	2	1	149	19	1	1			#NUM!
551	5	1	4	2	2	2021-01-28 14:44:13	2	1	149	19	1	1			#NUM!
552	5	0	5	4	2	2021-05-18 09:14:31	2	1	109	10	2	1			#NUM!
553	5	0	4	2	2	2021-05-18 09:19:58	2	1	72	10	1	1			#NUM!
554	5	1	4	4	2	2021-01-20 01:48:25	2	1	175	21	1	1			#NUM!
555	5	0	4	1	2	00:00:00	2	1	48	10	2	1			0
556	5	1	4	4	2	2021-05-18 08:56:46	2	1	72	10	1	1			#NUM!
557	5	0	5	4	2	2021-01-07 10:33:32	2	1	12	13	1	1			#NUM!
558	5	0	4	1	2	2021-01-07 10:43:19	2	1	95	7	1	1			#NUM!
559	5	1	4	4	2	2021-01-07 11:18:36	2	1	72	10	1	1			#NUM!
560	5	0	4	1	2	2021-01-07 11:20:45	2	1	72	10	1	1			#NUM!
561	5	0	5	1	2	2021-01-07 11:47:10	2	1	72	10	1	1			#NUM!
562	5	0	4	4	2	2021-01-06 11:19:11	2	1	149	19	1	1			#NUM!
563	5	0	4	4	2	2021-01-06 11:12:49	2	1	149	19	1	1			#NUM!
564	5	0	4	1	2	2020-12-04 16:10:48	2	1	149	19	1	1			#NUM!
565	5	0	4	4	2	2020-12-04 16:09:15	2	1	175	21	1	1			#NUM!
566	5	1	4	4	2	2020-12-17 19:07:42	2	1	149	19	1	1			#NUM!
567	5	0	5	4	1	2020-11-11 12:02:13	2	1	50	14	2	1			#NUM!
568	5	0	5	4	2	2020-11-09 11:57:19	2	1	149	19	1	1			#NUM!
569	5	0	4	4	2	2020-11-09 11:56:13	2	1	27	19	2	1			#NUM!
570	5	1	4	4	2	2020-11-09 11:53:24	2	1	149	19	1	1			#NUM!
571	5	1	4	4	2	2022-06-22 10:56:10	2	1	169	20	1	1			#NUM!
572	5	0	4	4	2	2022-06-01 11:28:00	2	1	72	10	1	1			#NUM!
573	5	1	5	4	2	2022-05-17 10:30:01	2	1	134	10	2	1			#NUM!
574	5	0	6	4	2	00:00:00	2	1	72	10	1	1			0
575	5	0	5	4	2	2020-03-18 15:24:21	2	1	149	19	1	1			#NUM!
576	5	0	5	4	2	2020-03-18 15:19:12	2	1	71	2	1	1			#NUM!
577	5	0	4	4	2	2020-03-11 13:51:55	2	1	161	8	2	1			#NUM!
578	5	0	5	1	2	2020-03-11 11:57:31	2	1	52	7	2	1			#NUM!
579	5	1	5	2	2	2020-03-16 11:19:39	2	1	189	14	2	1			#NUM!
580	5	1	4	4	2	2020-03-02 15:59:23	2	1	149	19	1	1			#NUM!
581	5	0	4	4	2	00:00:00	2	1	63	10	2	1			0
582	5	1	4	2	2	2020-03-02 16:00:36	2	1	149	19	1	1			#NUM!
583	5	0	5	4	2	2021-01-06 10:53:40	2	1	149	19	1	1			#NUM!
584	5	0	4	4	2	2020-02-21 09:03:42	2	1	153	19	2	1			#NUM!
585	5	1	3	4	2	2020-02-21 09:02:41	2	1	149	19	1	1			#NUM!
586	5	1	4	4	2	2020-02-18 16:23:12	2	1	151	5	1	1			#NUM!
587	5	0	3	4	2	2020-02-18 11:39:00	2	1	72	10	1	1			#NUM!
588	5	0	5	4	2	2020-02-18 11:52:57	2	1	12	13	1	1			#NUM!
589	5	0	4	4	2	2020-02-18 12:11:56	2	1	72	10	1	1			#NUM!
590	5	1	5	4	2	2020-02-18 12:14:32	2	1	72	10	1	1			#NUM!
591	5	1	5	4	2	2020-02-13 14:42:02	2	1	149	19	1	1			#NUM!
592	5	1	4	2	2	2020-02-13 14:43:36	2	1	50	14	2	1			#NUM!
593	5	0	5	4	2	2020-02-18 16:22:10	2	1	149	19	1	1			#NUM!
594	5	0	4	1	2	2020-02-13 14:41:30	2	1	149	19	1	1			#NUM!
595	5	0	4	4	2	2020-02-10 13:21:48	2	1	149	19	1	1			#NUM!
596	5	1	4	2	1	2020-02-06 16:12:11	2	1	175	21	1	1			#NUM!
597	5	0	4	4	2	2020-02-07 14:02:27	2	1	88	20	2	1			#NUM!
598	5	0	3	1	2	2020-02-07 13:58:35	2	1	72	10	1	1			#NUM!
599	5	0	3	4	2	2020-02-06 16:11:30	2	1	71	2	1	1			#NUM!
600	5	1	4	1	2	2020-02-04 15:43:27	2	1	151	5	1	1			#NUM!
601	5	1	4	4	2	2020-01-30 14:07:58	2	1	48	10	2	1			#NUM!
602	5	0	4	4	2	2020-01-31 13:51:59	2	1	157	10	1	1			#NUM!
603	5	1	4	4	2	2020-01-31 13:55:11	2	1	102	13	2	1			#NUM!
604	5	0	5	4	2	2020-01-27 14:52:01	2	1	149	19	1	1			#NUM!
605	5	1	5	4	2	2020-01-24 13:40:39	2	1	149	19	1	1			#NUM!
606	5	0	5	4	2	2021-04-26 08:01:43	2	1	148	13	2	1			#NUM!
607	5	0	5	4	2	2020-01-23 13:29:56	2	1	149	19	1	1			#NUM!
608	5	0	4	4	2	2020-01-23 13:27:12	2	1	85	22	2	1			#NUM!
609	5	0	4	4	2	2020-01-22 12:48:40	2	1	91	12	1	1			#NUM!
610	5	0	5	1	2	2020-01-22 10:58:28	2	1	72	10	1	1			#NUM!
611	5	0	4	1	2	2020-01-21 10:04:27	2	1	149	19	1	1			#NUM!
612	5	0	5	4	2	2020-01-14 08:45:52	2	1	72	10	1	1			#NUM!
613	5	0	5	4	2	2021-04-26 08:00:35	2	1	7	7	2	1			#NUM!
614	5	0	5	4	2	2020-01-02 09:13:24	2	1	149	19	1	1			#NUM!
615	5	1	4	4	2	2020-01-02 09:15:22	2	1	190	4	1	1			#NUM!
616	5	0	4	4	2	2020-01-14 09:58:35	2	1	142	22	2	1			#NUM!
617	5	1	5	4	2	2019-12-26 09:41:09	2	1	43	1	1	1			#NUM!
618	5	1	4	4	2	2019-12-24 13:57:47	2	1	174	23	2	1			#NUM!
619	5	1	4	4	2	2019-12-24 13:56:55	2	1	59	4	2	1			#NUM!
620	5	1	4	4	2	2020-01-14 10:15:20	2	1	149	19	1	1			#NUM!
621	5	1	5	4	2	2021-01-20 01:47:04	2	1	149	19	1	1			#NUM!
622	5	1	3	4	2	2019-12-13 12:44:52	2	1	43	1	1	1			#NUM!
623	5	0	4	1	2	2019-12-10 10:10:17	2	1	43	1	1	1			#NUM!
624	5	0	4	4	2	2020-01-14 10:17:16	2	1	71	2	1	1			#NUM!
625	5	0	4	4	2	2019-12-02 09:32:06	2	1	149	19	1	1			#NUM!
626	5	0	5	4	2	2019-11-29 10:01:13	2	1	51	10	2	1			#NUM!
627	5	1	4	4	2	2020-01-14 10:18:57	2	1	130	5	2	1			#NUM!
628	5	1	4	4	1	2019-11-29 10:03:27	2	1	149	19	1	1			#NUM!
629	5	0	4	4	2	2019-11-28 18:30:06	2	1	51	10	2	1			#NUM!
630	5	0	4	4	2	2019-12-26 12:33:17	2	1	72	10	1	1			#NUM!
631	5	0	3	1	2	2019-11-28 18:55:51	2	1	88	20	2	1			#NUM!
632	5	1	4	4	2	2019-11-25 12:53:08	2	1	149	19	1	1			#NUM!
633	5	1	5	4	2	2019-11-29 11:22:16	2	1	149	19	1	1			#NUM!
634	5	0	6	4	2	2019-11-22 11:20:17	2	1	72	10	1	1			#NUM!
635	5	1	4	4	2	2019-11-22 11:21:58	2	1	157	10	1	1			#NUM!
636	5	1	4	4	2	2019-11-22 11:25:57	2	1	72	10	1	1			#NUM!
637	5	1	5	4	2	2019-11-29 11:26:29	2	1	149	19	1	1			#NUM!
638	5	0	3	2	2	2019-11-21 16:26:11	2	1	149	19	1	1			#NUM!
639	5	1	5	4	2	2019-11-29 11:31:41	2	1	95	7	1	1			#NUM!
640	5	0	5	1	2	2019-11-29 11:39:58	2	1	184	14	2	1			#NUM!
641	5	0	5	1	2	2019-11-18 10:27:53	2	1	145	13	2	1			#NUM!
642	5	1	5	4	2	2019-11-18 11:00:43	2	1	194	13	2	1			#NUM!
643	5	1	3	4	2	2019-11-18 11:04:16	2	1	194	13	2	1			#NUM!
644	5	0	4	4	2	2019-11-22 19:49:10	2	1	72	10	1	1			#NUM!
645	5	0	4	4	2	2019-11-22 19:53:18	2	1	72	10	1	1			#NUM!
646	5	0	4	1	2	2019-11-22 19:56:09	2	1	72	10	1	1			#NUM!
647	5	1	4	4	2	2019-11-29 11:41:13	2	1	149	19	1	1			#NUM!
648	5	0	5	1	2	2019-11-13 12:45:02	2	1	149	19	1	1			#NUM!
649	5	1	4	4	2	2019-11-13 12:43:42	2	1	151	5	1	1			#NUM!
650	5	1	4	4	2	2019-11-13 12:42:33	2	1	149	19	1	1			#NUM!
651	5	0	5	4	2	2019-11-08 15:12:28	2	1	149	19	1	1			#NUM!
652	5	0	5	1	2	2019-11-08 15:11:10	2	1	123	18	2	1			#NUM!
653	5	1	5	4	2	2019-11-08 08:56:15	2	1	149	19	1	1			#NUM!
654	5	1	5	4	2	2019-11-08 08:55:24	2	1	175	21	1	1			#NUM!
655	5	1	5	4	2	2019-11-05 13:26:01	2	1	46	10	2	1			#NUM!
656	5	0	5	4	2	2019-11-05 13:28:35	2	1	11	13	2	1			#NUM!
657	5	0	4	1	2	2019-11-06 11:51:08	2	1	72	10	1	1			#NUM!
658	5	0	4	4	2	2021-04-26 07:59:28	2	1	149	19	1	1			#NUM!
659	5	0	5	4	2	2019-10-22 09:26:31	2	1	72	10	1	1			#NUM!
660	5	0	4	3	2	2019-10-22 09:19:51	2	1	58	8	1	1			#NUM!
661	5	0	4	4	2	2019-10-21 11:43:20	2	2	115	13	2	1			#NUM!
662	5	1	4	4	2	2019-10-21 11:41:48	2	2	72	10	1	1			#NUM!
663	5	0	4	1	2	2019-11-08 08:54:44	2	1	18	4	2	1			#NUM!
664	5	0	5	4	2	2019-10-18 10:05:27	2	1	149	19	1	1			#NUM!
665	5	0	5	4	2	2019-10-15 13:25:45	2	1	91	12	1	1			#NUM!
666	5	0	5	1	2	2019-10-16 08:16:33	2	1	149	19	1	1			#NUM!
667	5	1	6	4	2	2019-10-15 13:27:15	2	1	190	4	1	1			#NUM!
668	5	1	5	4	2	2019-10-12 07:02:13	2	1	149	19	1	1			#NUM!
669	5	1	4	4	2	2019-10-14 09:39:38	2	1	72	10	1	1			#NUM!
670	5	1	3	4	2	2019-10-16 08:18:44	2	1	149	19	1	1			#NUM!
671	5	1	5	4	2	2019-09-29 19:08:14	1	1	83	6	2	1			#NUM!
672	5	1	5	4	2	2019-09-24 12:36:15	2	1	149	19	1	1			#NUM!
673	5	0	5	4	2	2019-09-23 21:59:15	2	1	74	11	1	1			#NUM!
674	5	0	4	1	2	2019-11-08 08:52:25	2	1	149	19	1	1			#NUM!
675	5	0	5	4	2	2019-11-08 08:49:19	2	1	27	19	2	1			#NUM!
676	5	1	4	4	2	2019-11-08 08:47:56	2	1	4	23	1	1			#NUM!
677	5	0	4	4	2	2019-10-04 11:46:53	2	1	149	19	1	1			#NUM!
678	5	1	5	4	2	2019-09-13 16:37:47	2	1	56	10	2	1			#NUM!
679	5	0	5	4	2	2019-09-13 16:39:55	2	1	149	19	1	1			#NUM!
680	5	0	5	4	2	2019-09-12 12:28:42	2	1	149	19	1	1			#NUM!
681	5	1	5	4	2	2019-09-16 11:24:11	2	1	88	20	2	1			#NUM!
682	5	0	6	4	2	2019-09-26 09:19:09	2	2	79	14	2	1			#NUM!
683	5	0	5	1	2	2019-09-09 09:52:36	2	2	72	10	1	1			#NUM!
684	5	1	5	1	2	2019-09-16 11:31:14	2	1	72	10	1	1			#NUM!
685	5	1	4	4	2	2019-08-30 14:12:39	2	1	180	6	2	1			#NUM!
686	5	1	4	2	2	2019-09-13 16:41:23	2	1	149	19	1	1			#NUM!
687	5	0	5	4	2	2019-08-26 16:31:00	2	1	72	10	1	1			#NUM!
688	5	0	5	4	2	2019-09-13 16:41:59	2	1	71	2	1	1			#NUM!
689	5	1	4	1	2	2019-08-13 16:07:05	2	1	50	14	2	1			#NUM!
690	5	0	6	2	2	2019-08-05 10:25:18	2	2	96	14	1	1			#NUM!
691	5	1	4	4	2	2019-08-02 08:33:47	2	1	149	19	1	1			#NUM!
692	5	1	4	4	2	2019-07-31 08:01:43	2	1	42	11	2	1			#NUM!
693	5	1	4	4	2	2019-07-31 08:00:44	2	1	141	6	2	1			#NUM!
694	5	1	5	4	2	2019-07-30 10:44:41	2	1	92	10	2	1			#NUM!
695	5	0	4	1	2	2019-07-28 18:23:20	2	2	149	19	1	1			#NUM!
696	5	1	4	4	2	2019-07-28 18:24:53	2	1	149	19	1	1			#NUM!
697	5	0	6	1	2	2019-07-28 18:26:58	2	1	149	19	1	1			#NUM!
698	5	1	4	4	2	2019-07-28 18:21:35	2	1	70	5	2	1			#NUM!
699	5	1	5	1	2	2019-08-02 08:34:43	2	1	149	19	1	1			#NUM!
700	5	0	5	1	2	2019-07-23 08:22:51	2	1	102	13	2	1			#NUM!
701	5	0	4	1	1	2019-07-23 08:24:54	2	1	175	21	1	1			#NUM!
702	5	0	5	4	2	2020-01-14 09:52:36	2	1	149	19	1	1			#NUM!
703	5	0	5	2	2	2019-07-08 14:39:31	2	1	194	13	2	1			#NUM!
704	5	0	4	1	2	2019-07-08 14:42:07	2	1	145	13	2	1			#NUM!
705	5	0	5	4	2	2019-07-08 14:47:13	2	1	72	10	1	1			#NUM!
706	5	1	4	2	2	2019-07-08 14:55:15	2	1	72	10	1	1			#NUM!
707	5	0	4	4	2	2019-07-08 12:23:40	2	1	71	2	1	1			#NUM!
708	5	0	4	4	2	2019-07-05 11:18:26	2	1	4	23	1	1			#NUM!
709	5	1	5	4	2	2019-07-05 11:26:20	2	1	4	23	1	1			#NUM!
710	5	0	6	4	2	2019-07-08 14:58:29	2	1	72	10	1	1			#NUM!
711	5	0	6	4	2	2019-07-08 15:03:39	2	1	72	10	1	1			#NUM!
712	5	0	5	4	1	2019-07-09 08:40:14	2	1	72	10	1	1			#NUM!
713	5	1	4	4	2	2019-07-08 15:23:05	2	1	46	10	2	1			#NUM!
714	5	0	5	4	2	2019-07-05 11:28:00	2	1	166	23	2	1			#NUM!
715	5	0	5	4	2	2019-07-05 11:30:15	2	1	149	19	1	1			#NUM!
716	5	0	4	4	2	2019-07-05 11:31:23	2	1	113	11	2	1			#NUM!
717	5	0	5	4	2	2019-07-05 11:24:25	2	1	123	18	2	1			#NUM!
718	5	0	4	4	2	2019-06-20 15:26:08	2	1	145	13	2	1			#NUM!
719	5	0	5	1	2	2019-06-10 11:19:26	2	1	100	10	2	1			#NUM!
720	5	0	5	2	2	2019-06-10 11:15:47	2	1	136	14	1	1			#NUM!
721	5	0	4	4	2	2019-06-10 11:10:42	2	1	57	8	2	1			#NUM!
722	5	1	5	4	2	2019-06-10 10:44:49	2	1	46	10	2	1			#NUM!
723	5	0	5	4	2	2019-05-31 09:20:47	2	1	4	23	1	1			#NUM!
724	5	0	4	4	2	2019-05-31 09:18:49	2	1	61	17	1	1			#NUM!
725	5	0	4	4	2	2019-05-28 11:22:35	2	1	4	23	1	1			#NUM!
726	5	1	4	4	2	2019-05-28 11:23:16	2	1	85	22	2	1			#NUM!
727	5	1	4	1	2	2019-05-22 16:17:40	2	1	98	19	2	1			#NUM!
728	5	0	4	1	2	2019-05-28 11:27:22	2	1	4	23	1	1			#NUM!
729	5	0	5	4	2	2019-04-29 11:50:44	2	1	149	19	1	1			#NUM!
730	5	0	4	4	2	2019-04-23 09:54:45	2	1	149	19	1	1			#NUM!
731	5	1	5	1	2	2019-04-23 09:30:02	2	1	50	14	2	1			#NUM!
732	5	0	4	4	2	2019-04-10 08:37:43	2	1	100	10	2	1			#NUM!
733	5	0	4	4	1	2019-04-12 12:02:51	2	1	100	10	2	1			#NUM!
734	5	0	3	2	2	2019-04-12 13:05:00	2	1	72	10	1	1			#NUM!
735	5	0	4	4	2	2019-04-29 11:54:47	2	1	18	4	2	1			#NUM!
736	5	0	5	1	2	2019-04-08 10:03:27	2	1	95	7	1	1			#NUM!
737	5	0	4	4	2	2019-04-08 10:01:32	2	1	149	19	1	1			#NUM!
738	5	0	4	4	2	2019-04-01 09:12:50	2	1	149	19	1	2	2019-06-10		2
739	5	1	4	4	2	2019-03-27 18:08:00	2	1	72	10	1	1			#NUM!
740	5	1	5	4	2	2019-03-26 19:19:12	2	1	172	7	2	1			#NUM!
741	5	0	5	2	2	2019-03-27 18:48:28	2	1	131	14	2	1			#NUM!
742	5	0	5	1	2	2019-03-27 18:53:56	2	1	110	10	2	1			#NUM!
743	5	0	5	4	2	2019-04-01 10:16:42	2	1	96	14	1	1			#NUM!
744	5	0	4	4	2	2019-03-26 19:29:44	2	1	100	10	2	1			#NUM!
745	5	0	5	4	2	2019-04-01 10:22:35	2	1	143	12	2	1			#NUM!
746	5	1	4	4	2	2019-04-01 10:27:31	2	1	72	10	1	1			#NUM!
747	5	1	3	4	2	2019-04-01 10:54:17	2	1	72	10	1	1			#NUM!
748	5	1	4	4	2	2019-04-01 14:17:34	2	1	12	13	1	1			#NUM!
749	5	1	5	4	1	2019-03-22 08:21:07	2	1	74	11	1	1			#NUM!
750	5	0	3	4	2	2019-03-14 14:53:47	2	1	149	19	1	1			#NUM!
751	5	1	4	4	2	2019-02-25 12:49:13	2	1	154	6	2	1			#NUM!
752	5	0	4	4	2	2019-02-19 17:11:11	2	1	4	23	1	1			#NUM!
753	5	1	4	2	2	2019-02-19 17:09:40	2	1	149	19	1	1			#NUM!
754	5	0	5	4	2	2019-02-19 17:08:07	2	1	151	5	1	1			#NUM!
755	5	0	5	4	2	2019-01-30 13:59:57	2	1	48	10	2	1			#NUM!
756	5	0	5	1	2	2019-01-25 16:02:42	2	1	149	19	1	1			#NUM!
757	5	0	4	4	1	2019-01-25 16:22:33	2	1	72	10	1	1			#NUM!
758	5	0	4	4	2	2019-01-25 16:18:52	2	1	157	10	1	1			#NUM!
759	5	0	5	4	2	2019-01-23 12:12:48	2	1	26	12	2	1			#NUM!
760	5	0	4	4	2	2019-02-19 17:05:46	2	1	16	23	2	1			#NUM!
761	5	0	4	4	2	2019-01-10 11:48:48	2	1	149	19	1	1			#NUM!
762	5	1	5	4	2	2019-01-10 11:47:41	2	1	149	19	1	1			#NUM!
763	5	1	5	2	2	2019-02-19 17:05:10	2	1	149	19	1	1			#NUM!
764	5	0	6	1	2	2019-01-02 09:32:08	2	1	149	19	1	1			#NUM!
765	5	0	5	1	2	2019-01-02 09:32:42	2	1	48	10	2	1			#NUM!
766	5	1	5	1	2	2019-01-02 09:36:01	2	1	149	19	1	1			#NUM!
767	5	0	5	1	2	2018-12-17 14:47:04	2	1	72	10	1	1			#NUM!
768	5	0	5	1	2	2018-12-13 18:44:45	2	1	79	14	2	1			#NUM!
769	5	0	4	1	2	2018-12-18 14:40:36	2	1	149	19	1	1			#NUM!
770	5	1	4	4	2	2019-01-02 09:37:31	2	1	87	6	1	1			#NUM!
771	5	1	5	4	2	2019-01-10 12:38:18	2	1	87	6	1	1			#NUM!
772	5	0	6	2	2	2018-12-10 09:22:32	2	1	15	10	2	1			#NUM!
773	5	0	6	1	2	2018-12-10 09:26:33	2	1	196	10	2	1			#NUM!
774	5	1	5	1	2	2018-12-06 07:47:09	2	1	98	19	2	1			#NUM!
775	5	1	5	4	1	2018-11-28 16:25:02	2	1	72	10	1	1			#NUM!
776	5	1	6	3	2	2018-12-06 08:24:42	2	1	149	19	1	1			#NUM!
777	5	1	5	3	2	2018-12-06 08:25:45	2	1	149	19	1	1			#NUM!
778	5	1	5	4	2	2018-11-27 14:02:46	2	1	61	17	1	1			#NUM!
779	5	1	5	4	2	2018-11-27 14:01:16	2	1	151	5	1	1			#NUM!
780	5	0	4	4	2	2018-11-20 15:02:23	2	1	72	10	1	1			#NUM!
781	5	0	6	4	2	2018-11-20 09:37:58	2	1	149	19	1	1			#NUM!
782	5	0	5	4	2	2018-11-16 17:17:55	2	1	149	19	1	1			#NUM!
783	5	1	5	4	2	2018-11-16 17:18:43	2	1	149	19	1	1			#NUM!
784	5	0	4	4	2	2018-11-14 16:30:34	2	1	147	8	2	1			#NUM!
785	5	1	4	2	2	2018-11-14 16:28:45	2	1	149	19	1	1			#NUM!
786	5	0	4	2	2	2018-11-13 15:09:54	2	1	149	19	1	1			#NUM!
787	5	1	4	4	2	2018-11-08 14:25:03	2	1	54	24	2	1			#NUM!
788	5	0	5	1	2	2018-11-08 14:29:50	2	1	145	13	2	1			#NUM!
789	5	0	4	4	2	2018-11-07 13:25:38	2	1	175	21	1	1			#NUM!
790	5	0	3	1	2	2018-11-06 16:30:56	2	1	74	11	1	1			#NUM!
791	5	1	4	2	2	2018-10-30 15:57:57	2	1	72	10	1	1			#NUM!
792	5	0	5	4	2	2018-10-30 16:04:45	2	1	51	10	2	1			#NUM!
793	5	0	6	1	2	2018-11-06 16:31:43	2	1	147	8	2	1			#NUM!
794	5	0	5	4	2	2018-10-23 12:40:35	2	1	167	14	2	1			#NUM!
795	5	0	5	4	2	2018-10-12 15:04:08	2	1	87	6	1	1			#NUM!
796	5	0	6	2	2	2018-10-12 14:57:52	2	1	149	19	1	1			#NUM!
797	5	0	4	1	2	2018-10-15 16:29:51	2	1	149	19	1	1			#NUM!
798	5	0	5	4	2	2018-10-09 10:02:57	2	1	100	10	2	1			#NUM!
799	5	0	6	4	2	2018-10-09 14:34:29	2	1	131	14	2	1			#NUM!
800	5	0	6	1	2	2018-10-03 16:39:06	2	1	15	10	2	1			#NUM!
801	5	1	5	2	2	2018-10-04 11:55:43	2	1	12	13	1	1			#NUM!
802	5	1	5	1	2	2018-10-05 16:08:38	2	1	149	19	1	1			#NUM!
803	5	1	5	1	2	2018-09-28 15:30:10	2	1	104	13	2	1			#NUM!
804	5	0	5	1	1	2018-10-05 16:07:25	2	1	117	5	2	1			#NUM!
805	5	0	5	1	2	2018-09-26 15:47:24	2	1	72	10	1	1			#NUM!
806	5	1	4	1	2	2018-09-26 09:05:00	2	1	95	7	1	1			#NUM!
807	5	0	4	4	2	2018-09-24 14:03:12	2	1	149	19	1	1			#NUM!
808	5	0	4	4	2	2018-09-24 09:59:05	2	1	95	7	1	1			#NUM!
809	5	1	4	4	2	2018-09-19 16:25:41	2	1	56	10	2	1			#NUM!
810	5	1	4	4	2	2018-09-20 15:01:24	2	1	153	19	2	1			#NUM!
811	5	1	4	4	2	2018-09-24 09:56:51	2	1	149	19	1	1			#NUM!
812	5	0	4	1	2	2018-09-24 09:52:53	2	1	91	12	1	1			#NUM!
813	5	1	4	1	2	2018-09-10 10:42:47	2	1	72	10	1	1			#NUM!
814	5	1	4	4	2	2018-09-07 13:12:05	2	1	149	19	1	1			#NUM!
815	5	0	4	4	2	2018-09-09 21:10:28	2	1	12	13	1	1			#NUM!
816	5	1	4	4	2	2018-09-09 21:21:51	2	1	110	10	2	1			#NUM!
817	5	1	4	4	2	2018-09-09 21:25:28	2	1	72	10	1	1			#NUM!
818	5	1	5	2	2	2018-09-24 09:49:26	2	1	149	19	1	1			#NUM!
819	5	1	4	4	2	2018-09-07 10:33:06	2	1	149	19	1	1			#NUM!
820	5	0	4	4	2	2018-09-12 15:59:01	2	1	72	10	1	1			#NUM!
821	5	1	5	1	2	2018-09-09 21:34:06	2	1	72	10	1	1			#NUM!
822	5	0	5	4	2	2018-08-30 08:31:54	2	1	44	5	2	1			#NUM!
823	5	0	5	4	2	2018-08-29 14:43:47	2	1	72	10	1	1			#NUM!
824	5	1	6	4	2	2018-08-29 14:47:04	2	1	72	10	1	1			#NUM!
825	5	1	4	4	2	2018-08-29 14:52:28	2	1	72	10	1	1			#NUM!
826	5	1	4	4	2	2018-08-29 15:03:42	2	1	72	10	1	1			#NUM!
827	5	0	4	4	2	2018-08-24 13:46:32	2	1	5	11	2	1			#NUM!
828	5	0	4	4	2	2018-08-24 13:45:41	2	1	149	19	1	1			#NUM!
829	5	0	4	1	2	2018-08-22 15:10:38	2	1	48	10	2	1			#NUM!
830	5	0	4	4	2	2018-08-22 15:14:39	2	1	76	10	2	1			#NUM!
831	5	0	4	4	2	2018-08-21 10:31:18	2	1	72	10	1	1			#NUM!
832	5	1	4	4	2	2018-08-21 10:32:54	2	1	72	10	1	1			#NUM!
833	5	0	5	1	2	2018-08-18 08:12:29	2	1	149	19	1	1			#NUM!
834	5	0	5	4	2	2018-08-16 10:46:54	2	1	51	10	2	1			#NUM!
835	5	0	5	1	2	2018-08-18 08:08:55	2	1	149	19	1	1			#NUM!
836	5	0	4	4	2	2018-08-09 09:38:17	2	1	96	14	1	1			#NUM!
837	5	1	4	2	2	2018-08-09 11:08:45	2	1	194	13	2	1			#NUM!
838	5	0	5	4	2	2018-08-09 11:22:17	2	1	72	10	1	1			#NUM!
839	5	0	5	4	2	2018-08-07 08:26:59	2	1	87	6	1	1			#NUM!
840	5	0	4	2	2	2018-08-03 15:06:03	2	1	149	19	1	1			#NUM!
841	5	1	5	2	1	2018-11-26 12:22:47	2	2	102	13	2	1			#NUM!
842	5	1	4	1	2	2018-08-03 14:40:04	2	2	13	10	2	1			#NUM!
843	5	1	5	4	2	2018-07-25 15:59:18	2	1	145	13	2	1			#NUM!
844	5	1	4	4	2	2018-07-25 16:05:06	2	1	194	13	2	1			#NUM!
845	5	0	5	1	2	2018-07-24 14:55:43	2	1	18	4	2	1			#NUM!
846	5	0	3	2	2	2018-07-24 14:59:46	2	1	72	10	1	1			#NUM!
847	5	0	5	4	2	2018-07-24 15:05:04	2	1	105	14	2	1			#NUM!
848	5	0	3	4	1	2018-08-07 08:22:16	2	1	149	19	1	1			#NUM!
849	5	1	3	1	2	2018-07-20 15:53:15	2	1	72	10	1	1			#NUM!
850	5	1	4	2	2	2018-07-24 09:47:49	2	1	149	19	1	1			#NUM!
851	5	0	5	2	2	2018-08-07 08:21:12	2	1	192	13	2	1			#NUM!
852	5	1	4	4	2	2018-07-17 12:12:30	2	1	100	10	2	1			#NUM!
853	5	1	5	4	2	2018-07-24 15:09:05	2	1	184	14	2	1			#NUM!
854	5	0	4	1	2	2018-07-17 13:07:38	2	1	4	23	1	1			#NUM!
855	5	1	4	4	2	2018-07-09 09:51:22	2	1	138	13	2	1			#NUM!
856	5	0	5	4	2	2018-07-05 08:32:29	2	1	145	13	2	1			#NUM!
857	5	1	4	4	2	2018-07-05 08:46:51	2	1	95	7	1	1			#NUM!
858	5	0	6	4	2	2018-07-05 08:50:48	2	1	115	13	2	1			#NUM!
859	5	0	3	4	2	2018-06-27 15:43:25	2	1	72	10	1	1			#NUM!
860	5	0	3	4	2	2018-06-27 15:47:35	2	1	72	10	1	1			#NUM!
861	5	0	3	4	2	2018-06-28 15:13:32	2	1	50	14	2	1			#NUM!
862	5	1	3	1	2	2018-06-27 16:05:28	2	1	84	3	2	1			#NUM!
863	5	1	5	1	2	2018-06-27 16:18:56	2	1	72	10	1	1			#NUM!
864	5	1	4	3	2	2018-06-27 16:27:24	2	1	51	10	2	1			#NUM!
865	5	1	6	1	2	2018-06-21 08:48:43	2	1	149	19	1	1			#NUM!
866	5	0	5	4	2	2018-08-31 12:35:03	2	1	106	4	2	1			#NUM!
867	5	0	5	1	2	2018-06-14 15:44:42	2	1	72	10	1	1			#NUM!
868	5	0	4	1	2	2018-06-14 11:55:40	2	1	147	8	2	1			#NUM!
869	5	1	5	4	2	2018-06-18 11:01:36	2	1	4	23	1	1			#NUM!
870	5	1	6	4	2	2018-06-08 17:24:46	2	1	15	10	2	1			#NUM!
871	5	1	6	1	2	2018-06-08 17:29:52	2	1	56	10	2	1			#NUM!
872	5	0	4	4	2	2018-06-08 17:21:43	2	1	72	10	1	1			#NUM!
873	5	1	5	4	2	2018-11-13 15:00:32	2	1	149	19	1	1			#NUM!
874	5	0	4	4	2	2018-06-05 14:32:32	2	1	72	10	1	1			#NUM!
875	5	1	6	1	2	2018-06-05 12:44:50	2	1	145	13	2	1			#NUM!
876	5	0	4	1	2	2018-06-08 16:58:03	2	1	167	14	2	1			#NUM!
877	5	1	4	4	2	2018-05-30 12:32:24	2	1	4	23	1	1			#NUM!
878	5	0	5	4	1	2018-06-08 16:56:16	2	1	123	18	2	1			#NUM!
879	5	0	4	2	2	2018-05-30 12:15:13	2	1	149	19	1	1			#NUM!
880	5	1	4	2	2	2018-05-23 14:33:14	2	1	4	23	1	1			#NUM!
881	5	0	5	4	2	2018-05-21 09:49:06	2	1	149	19	1	1			#NUM!
882	5	0	5	4	2	2018-05-21 09:50:16	2	1	149	19	1	1			#NUM!
883	5	0	5	4	2	2018-05-10 12:53:01	2	1	74	11	1	1			#NUM!
884	5	0	5	4	2	2018-04-25 12:00:45	2	1	119	12	2	1			#NUM!
885	5	1	3	1	2	2018-05-01 23:10:34	2	1	175	21	1	1			#NUM!
886	5	0	4	4	2	2018-04-17 10:36:11	2	1	48	10	2	1			#NUM!
887	5	1	3	4	2	2018-04-16 08:57:48	2	1	4	23	1	1			#NUM!
888	5	0	4	4	2	2018-04-10 08:23:04	2	1	19	13	2	1			#NUM!
889	5	0	3	1	2	2018-04-10 08:26:02	2	1	72	10	1	1			#NUM!
890	5	0	2	4	2	2018-04-09 11:56:23	2	1	95	7	1	1			#NUM!
891	5	1	3	4	2	2018-04-04 11:04:42	2	1	72	10	1	1			#NUM!
892	5	0	4	4	2	2018-04-04 11:02:52	2	1	72	10	1	1			#NUM!
893	5	0	3	1	2	2018-04-04 08:25:46	2	1	72	10	1	1			#NUM!
894	5	1	5	4	2	2018-04-03 14:37:15	2	1	72	10	1	1			#NUM!
895	5	0	4	1	2	2018-03-26 07:54:23	2	1	175	21	1	1			#NUM!
896	5	1	4	2	2	2018-03-22 14:27:24	2	1	190	4	1	1			#NUM!
897	5	0	4	4	2	2018-03-22 14:25:08	2	1	149	19	1	1			#NUM!
898	5	1	4	4	2	2018-03-21 14:37:04	2	1	149	19	1	1			#NUM!
899	5	0	4	2	2	2018-03-21 15:25:26	2	1	98	19	2	1			#NUM!
900	5	0	5	4	2	2018-08-20 15:40:53	2	1	96	14	1	1			#NUM!
901	5	0	5	4	2	2018-03-16 19:38:20	2	1	58	8	1	1			#NUM!
902	5	1	5	4	2	2018-03-15 15:11:40	2	1	153	19	2	1			#NUM!
903	5	0	6	4	2	2018-03-08 13:03:49	2	1	95	7	1	1			#NUM!
904	5	0	5	4	2	2018-02-27 08:01:37	2	1	123	18	2	1			#NUM!
905	5	0	4	4	2	2018-02-27 08:03:24	2	1	153	19	2	1			#NUM!
906	5	1	5	4	2	2018-02-27 07:58:40	2	1	149	19	1	1			#NUM!
907	5	1	4	4	2	2018-02-20 10:20:21	2	1	18	4	2	1			#NUM!
908	5	0	5	4	2	2018-02-20 10:21:17	2	1	149	19	1	1			#NUM!
909	5	1	4	2	2	2018-02-07 03:16:32	2	1	10	3	1	1			#NUM!
910	5	1	4	4	2	2018-01-25 15:21:39	2	1	145	13	2	1			#NUM!
911	5	0	5	4	2	2018-01-25 15:20:40	2	1	1	14	2	1			#NUM!
912	5	1	4	4	2	2018-01-25 15:20:07	2	1	56	10	2	1			#NUM!
913	5	1	5	4	2	2018-01-25 15:18:59	2	1	72	10	1	1			#NUM!
914	5	1	4	4	2	2018-01-25 15:16:07	2	1	100	10	2	1			#NUM!
915	5	1	4	4	2	2018-01-25 15:15:40	2	1	48	10	2	1			#NUM!
916	5	1	4	4	2	2018-01-25 15:14:56	2	1	91	12	1	1			#NUM!
917	5	0	5	1	2	2018-01-25 00:51:48	2	1	74	11	1	1			#NUM!
918	5	0	4	1	2	2018-01-24 15:36:01	2	1	149	19	1	1			#NUM!
919	5	1	6	4	2	2018-01-24 15:38:37	2	1	149	19	1	1			#NUM!
920	5	0	4	1	2	2018-01-22 15:06:42	2	1	149	19	1	1			#NUM!
921	5	1	4	4	2	2018-01-22 14:20:11	2	1	74	11	1	1			#NUM!
922	5	1	4	4	2	2018-01-22 08:02:11	2	1	102	13	2	1			#NUM!
923	5	0	5	4	2	2018-01-23 22:55:29	2	1	51	10	2	1			#NUM!
924	5	0	5	2	2	2018-01-22 15:05:32	2	1	149	19	1	1			#NUM!
925	5	1	4	4	2	2018-01-15 09:24:38	2	1	74	11	1	1			#NUM!
926	5	0	4	1	2	2018-01-10 08:12:31	2	1	149	19	1	1			#NUM!
927	5	1	4	4	2	2018-01-05 09:27:12	2	1	72	10	1	1			#NUM!
928	5	1	5	4	2	00:00:00	2	1	72	10	1	1			0
929	5	0	5	1	2	2017-12-09 17:15:56	2	1	126	14	2	1			#NUM!
930	5	0	5	4	2	2017-12-04 12:35:33	2	1	149	19	1	1			#NUM!
931	5	1	5	4	2	2017-11-24 08:57:12	2	1	16	23	2	1			#NUM!
932	5	0	4	4	2	2017-11-22 16:01:47	2	1	149	19	1	1			#NUM!
933	5	0	5	4	2	2017-11-22 16:03:50	2	1	113	11	2	1			#NUM!
934	5	0	5	2	2	2017-11-22 16:05:04	2	1	149	19	1	1			#NUM!
935	5	0	4	1	2	2017-11-22 16:06:15	2	1	4	23	1	1			#NUM!
936	5	0	4	4	2	2017-11-22 16:07:00	2	1	175	21	1	1			#NUM!
937	5	1	4	4	2	2017-11-07	2	1	145	13	2	1			#NUM!
938	5	0	6	1	2	2017-12-26 15:17:55	2	1	91	12	1	1			#NUM!
939	5	0	2	4	2	2017-11-11 15:11:03	2	1	149	19	1	1			#NUM!
940	5	0	2	4	2	2017-11-07 10:14:52	2	1	151	5	1	1			#NUM!
941	5	1	3	4	2	2017-11-07 10:13:34	2	1	175	21	1	1			#NUM!
942	5	0	3	4	2	2017-10-25 13:42:35	2	1	72	10	1	1			#NUM!
943	5	0	4	4	2	2017-10-25 13:43:58	2	1	72	10	1	1			#NUM!
944	5	1	4	2	2	2017-10-13 13:40:36	2	1	151	5	1	1			#NUM!
945	5	0	5	1	2	2017-10-13 13:38:54	2	1	149	19	1	1			#NUM!
946	5	0	4	4	2	2017-10-13 13:36:01	2	1	149	19	1	1			#NUM!
947	5	0	4	4	2	2017-10-10 08:11:49	2	1	72	10	1	1			#NUM!
948	5	0	4	4	2	2017-10-05 08:04:08	2	1	149	19	1	1			#NUM!
949	5	0	5	4	2	2017-10-03 14:56:51	2	1	149	19	1	1			#NUM!
950	5	0	5	4	2	2017-10-10 08:15:29	2	1	145	13	2	1			#NUM!
951	5	1	3	4	2	2017-10-03 09:00:31	2	1	149	19	1	1			#NUM!
952	5	1	5	4	2	2017-09-29 16:30:00	2	1	149	19	1	1			#NUM!
953	5	0	4	4	2	2017-10-24 16:17:33	2	1	123	18	2	1			#NUM!
954	5	1	4	4	2	2017-09-26 08:34:51	2	1	141	6	2	1			#NUM!
955	5	0	5	4	2	2011-10-20	2	1	149	19	1	1			#NUM!
956	5	0	4	2	2	2013-07-04	2	1	58	8	1	2	2013-09-10		2
957	5	0	5	4	2	2012-04-18	2	1	149	19	1	1			#NUM!
958	5	0	4	4	2	2015-04-29	2	1	141	6	2	1			#NUM!
959	5	0	4	1	2	2014-09-10	2	1	131	14	2	1			#NUM!
960	5	1	4	4	2	2012-11-30	2	1	93	17	2	1			#NUM!
961	5	0	4	4	2	2012-11-30	2	1	141	6	2	1			#NUM!
962	5	0	5	1	2	2014-03-14	2	1	149	19	1	1			#NUM!
963	5	0	5	4	2	2014-06-27	2	1	149	19	1	1			#NUM!
964	5	1	5	4	2	2014-06-27	2	1	98	19	2	1			#NUM!
965	5	0	5	4	2	2014-03-17	2	1	149	19	1	2	2014-03-17		0
966	5	0	5	4	2	2014-05-16	2	1	149	19	1	2	2015-03-10		9
967	5	0	4	4	2	2017-08-30 08:25:56	2	1	136	14	1	1			#NUM!
968	5	0	3	4	2	2017-08-30 08:26:27	2	1	72	10	1	1			#NUM!
969	5	1	4	4	2	2017-08-21 10:06:36	2	1	4	23	1	1			#NUM!
970	5	0	4	1	2	2017-08-14 08:21:40	2	1	24	16	2	1			#NUM!
971	5	0	5	4	2	2017-07-27 09:21:26	2	1	169	20	1	1			#NUM!
972	5	0	4	1	2	2017-07-11 19:21:25	2	1	100	10	2	1			#NUM!
973	5	0	4	4	2	2017-07-11 19:19:57	2	1	72	10	1	1			#NUM!
974	5	0	6	2	2	2017-07-06 12:00:20	2	1	100	10	2	1			#NUM!
975	5	0	4	1	2	2017-06-23 11:47:58	2	1	91	12	1	1			#NUM!
976	5	1	4	1	2	2017-06-14 14:26:34	2	1	72	10	1	1			#NUM!
977	5	0	3	4	2	2017-06-14 14:27:39	2	1	80	14	2	1			#NUM!
978	5	0	5	2	2	2017-06-12 15:36:49	2	1	145	13	2	1			#NUM!
979	5	1	5	1	2	2017-06-20 10:41:38	2	1	48	10	2	1			#NUM!
980	5	1	4	4	2	2017-07-10 09:54:20	2	1	149	19	1	1			#NUM!
981	5	1	5	4	2	2017-06-01 11:12:11	2	1	10	3	1	1			#NUM!
982	5	0	4	4	2	2017-06-01 11:19:35	2	1	4	23	1	1			#NUM!
983	5	1	6	4	2	2017-05-24 10:02:05	2	1	149	19	1	1			#NUM!
984	5	0	4	4	2	2017-05-24 10:09:04	2	1	4	23	1	1			#NUM!
985	5	1	5	2	2	2017-05-24 10:12:10	2	1	149	19	1	1			#NUM!
986	5	1	6	4	2	2017-05-29 08:45:42	2	1	15	10	2	1			#NUM!
987	5	1	2	2	2	2017-05-17 08:53:14	2	1	50	14	2	1			#NUM!
988	5	1	3	2	2	2017-05-17 08:51:55	2	1	193	13	2	1			#NUM!
989	5	1	4	4	2	2017-05-24 10:34:47	2	1	149	19	1	1			#NUM!
990	5	0	4	4	2	2017-05-24 10:00:45	2	1	151	5	1	1			#NUM!
991	5	0	4	4	2	2017-04-19 13:59:08	2	1	72	10	1	1			#NUM!
992	5	0	3	4	2	2017-04-19 14:00:08	2	1	72	10	1	1			#NUM!
993	5	0	3	1	2	2017-04-06 08:39:16	2	1	74	11	1	1			#NUM!
994	5	0	4	4	2	2017-04-03 09:10:48	2	1	149	19	1	1			#NUM!
995	5	0	5	1	2	2017-03-30 15:41:21	2	1	72	10	1	1			#NUM!
996	5	1	4	1	2	2017-03-30 15:39:15	2	1	72	10	1	1			#NUM!
997	5	0	5	4	2	2017-03-30 15:37:42	2	1	72	10	1	1			#NUM!
998	5	1	4	4	2	2017-04-06 09:06:09	2	1	149	19	1	1			#NUM!
999	5	0	4	4	2	2017-03-20 13:12:20	2	1	145	13	2	1			#NUM!
1000	5	1	6	4	2	2017-03-20 13:10:36	2	1	78	14	2	1			#NUM!
1001	5	1	5	2	2	2017-02-24 10:20:40	2	1	149	19	1	1			#NUM!
1002	5	1	5	4	2	2017-03-03 10:42:52	2	1	131	14	2	1			#NUM!
1003	5	1	4	4	2	2017-03-03 10:43:27	2	1	193	13	2	1			#NUM!
1004	5	0	3	4	2	2017-03-03 10:44:12	2	1	72	10	1	1			#NUM!
1005	5	0	6	1	2	2017-03-03 10:44:43	2	1	157	10	1	1			#NUM!
1006	5	0	5	4	2	2017-02-24 10:22:35	2	1	187	16	1	1			#NUM!
1007	5	0	4	4	2	2017-02-24 10:23:33	2	1	96	14	1	1			#NUM!
1008	5	1	4	4	2	2017-02-24 10:24:18	2	1	149	19	1	1			#NUM!
1009	5	0	3	4	2	2017-02-16 08:59:20	2	1	131	14	2	1			#NUM!
1010	5	1	5	4	2	2017-02-16 09:00:27	2	1	36	14	2	1			#NUM!
1011	5	0	4	1	2	2017-02-16 09:02:12	2	1	72	10	1	1			#NUM!
1012	5	0	3	4	2	2017-02-10 15:39:38	2	1	113	11	2	1			#NUM!
1013	5	1	5	4	2	2017-02-06 14:49:22	2	1	149	19	1	1			#NUM!
1014	5	0	5	4	2	2017-02-06 14:51:52	2	1	184	14	2	1			#NUM!
1015	5	0	5	4	2	2017-02-14 08:26:21	2	1	72	10	1	1			#NUM!
1016	5	0	5	1	2	2017-02-14 08:27:41	2	1	109	10	2	1			#NUM!
1017	5	0	6	4	1	2017-02-14 08:29:17	2	1	196	10	2	1			#NUM!
1018	5	0	4	4	2	2017-01-30 21:53:36	2	1	151	5	1	1			#NUM!
1019	5	0	5	4	2	2017-01-30 22:00:01	2	1	175	21	1	1			#NUM!
1020	5	0	5	4	2	2017-01-30 22:13:19	2	1	149	19	1	1			#NUM!
1021	5	1	5	4	2	2017-01-18 11:36:56	2	1	154	6	2	1			#NUM!
1022	5	0	6	4	2	2017-01-09 16:50:55	2	1	190	4	1	1			#NUM!
1023	5	1	6	1	2	2017-01-06 09:54:56	2	1	153	19	2	1			#NUM!
1024	5	0	6	4	2	2017-01-06 08:10:26	2	1	99	18	2	1			#NUM!
1025	5	0	3	4	2	2016-12-20 16:31:16	2	1	72	10	1	1			#NUM!
1026	5	0	4	1	2	2016-12-20 10:52:37	2	1	72	10	1	1			#NUM!
1027	5	0	2	4	2	2016-12-22 12:33:22	2	1	95	7	1	1			#NUM!
1028	5	0	3	4	2	2016-12-20 08:59:14	2	1	175	21	1	1			#NUM!
1029	5	0	5	4	1	2016-12-17 17:20:57	2	1	4	23	1	1			#NUM!
1030	5	0	4	4	2	2016-12-14 12:37:16	2	1	149	19	1	1			#NUM!
1031	5	0	6	4	2	2016-12-08 14:29:03	2	1	98	19	2	1			#NUM!
1032	5	0	6	4	2	2016-12-12 08:48:42	2	1	36	14	2	1			#NUM!
1033	5	0	4	4	2	00:00:00	2	1	157	10	1	1			0
1034	5	1	5	1	2	2016-11-15 15:35:28	2	1	72	10	1	1			#NUM!
1035	5	0	4	4	2	2016-11-01 07:39:49	2	1	98	19	2	1			#NUM!
1036	5	1	4	1	2	2016-10-27 16:26:17	2	1	149	19	1	1			#NUM!
1037	5	1	5	4	2	2016-10-27 16:23:59	2	1	149	19	1	1			#NUM!
1038	5	1	4	1	2	2016-09-20 16:22:31	2	1	153	19	2	2	2016-09-25		0
1039	5	0	5	4	2	2016-09-16 10:27:43	2	1	126	14	2	1			#NUM!
1040	5	0	5	4	2	2016-12-12 08:39:14	2	1	149	19	1	1			#NUM!
1041	5	1	6	4	2	2014-06-13	2	1	149	19	1	1			#NUM!
1042	5	1	4	4	2	2014-06-13	2	1	149	19	1	1			#NUM!
1043	5	0	5	3	2	2014-06-13	2	1	43	1	1	1			#NUM!
1044	5	1	4	4	2	2014-06-13	2	1	149	19	1	1			#NUM!
1045	5	0	4	1	2	2014-06-13	2	1	175	21	1	1			#NUM!
1046	5	0	4	4	2	2014-06-13	2	1	149	19	1	1			#NUM!
1047	5	1	4	1	2	2016-09-12 16:22:46	2	1	4	23	1	3	2019-01-30		28
1048	5	0	4	1	2	2014-07-25	2	1	50	14	2	1			#NUM!
1049	5	0	5	4	2	2015-11-30	2	1	190	4	1	1			#NUM!
1050	5	0	4	4	2	2016-10-10 14:07:35	2	1	72	10	1	1			#NUM!
1051	5	1	4	4	2	2011-10-25	2	1	72	10	1	1			#NUM!
1052	5	1	5	4	2	2012-05-07	2	1	72	10	1	1			#NUM!
1053	5	1	5	1	2	2014-03-14	2	1	72	10	1	1			#NUM!
1054	5	1	6	4	2	2014-03-18	2	1	116	10	2	1			#NUM!
1055	5	1	4	4	2	2014-08-05	2	1	72	10	1	1			#NUM!
1056	5	0	5	1	2	2013-07-01	2	1	72	10	1	1			#NUM!
1057	5	0	5	4	2	2011-07-15	2	1	72	10	1	1			#NUM!
1058	5	0	4	4	2	2016-01-29	2	1	79	14	2	1			#NUM!
1059	5	0	5	4	2	2014-11-24	2	1	72	10	1	1			#NUM!
1060	5	0	5	3	2	2014-06-17	2	1	72	10	1	1			#NUM!
1061	5	0	5	1	2	2014-06-04	2	1	72	10	1	1			#NUM!
1062	5	0	6	4	2	2014-03-21	2	1	72	10	1	1			#NUM!
1063	5	0	4	4	2	2014-07-03	2	1	72	10	1	1			#NUM!
1064	5	1	4	1	2	2014-06-04	2	1	72	10	1	1			#NUM!
1065	5	0	5	4	2	2015-08-24	2	1	72	10	1	1			#NUM!
1066	5	1	4	4	2	2014-03-24	2	1	72	10	1	1			#NUM!
1067	5	1	4	4	2	2014-07-25	2	1	164	11	2	1			#NUM!
1068	5	0	4	1	2	2014-03-04	2	1	72	10	1	1			#NUM!
1069	5	0	5	1	2	2011-10-25	2	1	51	10	2	1			#NUM!
1070	5	1	4	4	2	2013-10-03	2	1	72	10	1	1			#NUM!
1071	5	1	3	4	2	2014-06-04	2	1	72	10	1	1			#NUM!
1072	5	1	5	1	2	2011-10-25	2	1	115	13	2	1			#NUM!
1073	5	0	3	1	2	2015-06-05	2	1	72	10	1	1			#NUM!
1074	5	0	5	1	2	2012-11-08	2	1	72	10	1	1			#NUM!
1075	5	0	4	1	2	2014-06-04	2	1	72	10	1	1			#NUM!
1076	5	0	4	4	2	2013-10-03	2	1	96	14	1	1			#NUM!
1077	5	0	5	1	2	2015-09-28	2	1	15	10	2	1			#NUM!
1078	5	0	4	1	2	2014-06-13	2	1	156	10	2	1			#NUM!
1079	5	0	4	1	2	2014-06-13	2	1	100	10	2	1			#NUM!
1080	5	0	4	4	2	2013-05-16	2	1	48	10	2	1			#NUM!
1081	5	0	4	4	2	2016-01-29	2	1	100	10	2	1			#NUM!
1082	5	0	5	4	1	2015-06-15	2	1	116	10	2	1			#NUM!
1083	5	1	5	4	2	2013-10-03	2	1	56	10	2	1			#NUM!
1084	5	1	5	1	2	2015-08-21	2	1	136	14	1	1			#NUM!
1085	5	1	5	4	2	2014-03-18	2	1	72	10	1	1			#NUM!
1086	5	0	5	4	2	2013-05-17	2	1	72	10	1	1			#NUM!
1087	5	0	6	4	2	2013-05-16	2	1	92	10	2	1			#NUM!
1088	5	0	5	4	2	2013-05-16	2	1	72	10	1	1			#NUM!
1089	5	0	5	4	2	2013-02-03	2	1	15	10	2	1			#NUM!
1090	5	0	4	4	2	2015-06-05	2	1	136	14	1	1			#NUM!
1091	5	0	4	1	2	2011-07-26	2	1	72	10	1	1			#NUM!
1092	5	0	4	4	2	2015-03-11	2	1	72	10	1	1			#NUM!
1093	5	0	4	4	2	2014-08-05	2	1	72	10	1	1			#NUM!
1094	5	0	4	4	2	2015-06-15	2	1	46	10	2	1			#NUM!
1095	5	0	4	4	2	2015-06-05	2	1	72	10	1	1			#NUM!
1096	5	1	5	1	2	2014-03-24	2	1	12	13	1	1			#NUM!
1097	5	0	5	4	2	2015-08-24	2	1	136	14	1	1			#NUM!
1098	5	0	4	4	2	2014-06-17	2	1	72	10	1	1			#NUM!
1099	5	1	5	2	2	2016-01-29	2	1	145	13	2	1			#NUM!
1100	5	1	4	4	2	2015-08-24	2	1	136	14	1	1			#NUM!
1101	5	0	4	4	2	2014-06-04	2	1	72	10	1	1			#NUM!
1102	5	0	4	4	2	2014-03-24	2	1	48	10	2	1			#NUM!
1103	5	0	5	4	2	2015-06-05	2	1	72	10	1	1			#NUM!
1104	5	0	4	4	2	2012-05-07	2	1	72	10	1	1			#NUM!
1105	5	1	6	2	1	2011-07-15	2	1	109	10	2	1			#NUM!
1106	5	1	6	4	2	2013-07-01	2	1	72	10	1	1			#NUM!
1107	5	1	5	2	2	2015-09-24	2	1	72	10	1	1			#NUM!
1108	5	0	5	2	2	2013-10-28	2	1	72	10	1	1			#NUM!
1109	5	0	6	4	2	2014-03-07	2	1	15	10	2	1			#NUM!
1110	5	1	4	4	2	2015-03-10	2	1	12	13	1	1			#NUM!
1111	5	0	5	4	2	2014-08-05	2	1	48	10	2	1			#NUM!
1112	5	0	4	4	2	2016-01-29	2	1	145	13	2	1			#NUM!
1113	5	1	4	4	2	2014-03-19	2	1	15	10	2	1			#NUM!
1114	5	0	4	4	2	2014-10-02	2	1	134	10	2	1			#NUM!
1115	5	0	5	4	2	2014-03-20	2	1	194	13	2	1			#NUM!
1116	5	1	4	4	2	2014-10-02	2	1	51	10	2	1			#NUM!
1117	5	1	4	4	2	2015-03-11	2	1	72	10	1	1			#NUM!
1118	5	0	4	4	2	2014-08-05	2	1	72	10	1	1			#NUM!
1119	5	0	5	4	2	2014-03-20	2	1	156	10	2	1			#NUM!
1120	5	0	4	4	2	2016-01-28	2	1	72	10	1	1			#NUM!
1121	5	0	4	2	2	2014-06-13	2	1	72	10	1	1			#NUM!
1122	5	0	4	4	2	2015-06-05	2	1	79	14	2	1			#NUM!
1123	5	0	5	1	2	2014-05-12	2	1	149	19	1	1			#NUM!
1124	5	0	4	4	2	2014-10-02	2	1	192	13	2	1			#NUM!
1125	5	1	4	4	2	2016-03-07	2	1	164	11	2	1			#NUM!
1126	5	0	4	4	2	2015-06-05	2	1	72	10	1	1			#NUM!
1127	5	1	5	4	2	2016-07-21	2	1	149	19	1	1			#NUM!
1128	5	0	4	4	2	2015-03-10	2	1	139	14	2	1			#NUM!
1129	5	0	5	4	2	2015-03-10	2	1	96	14	1	1			#NUM!
1130	5	0	3	4	2	2014-06-13	2	1	72	10	1	1			#NUM!
1131	5	1	4	4	2	2013-05-16	2	1	72	10	1	1			#NUM!
1132	5	1	5	1	2	2015-08-24	2	1	157	10	1	1			#NUM!
1133	5	0	6	1	2	2017-05-09 15:00:00	2	1	48	10	2	1			#NUM!
1134	5	1	6	4	2	00:00:00	2	1	72	10	1	1			0
1135	5	1	5	1	2	2017-04-19 13:59:45	2	1	18	4	2	1			#NUM!
1136	5	0	4	4	2	2018-06-19 15:20:48	2	1	51	10	2	1			#NUM!
1137	5	1	5	4	2	2017-06-12 15:38:10	2	1	145	13	2	1			#NUM!
1138	5	0	3	4	2	2017-04-19 13:56:27	2	1	145	13	2	1			#NUM!
1139	5	0	5	4	2	2017-04-19 13:56:03	2	1	72	10	1	1			#NUM!
1140	5	0	5	4	2	00:00:00	2	1	72	10	1	1			0
1141	5	0	4	4	2	2016-02-02	2	1	50	14	2	1			#NUM!
1142	5	1	5	4	2	2013-12-13	2	1	149	19	1	1			#NUM!
1143	5	1	5	1	2	2013-11-19	1	1	61	17	1	1			#NUM!
1144	5	0	4	4	2	2016-05-02	2	1	153	19	2	1			#NUM!
1145	5	0	5	4	2	2014-10-23	2	1	149	19	1	1			#NUM!
1146	5	1	4	4	2	2014-06-06	2	1	149	19	1	1			#NUM!
1147	5	0	5	4	2	2015-06-30	2	1	149	19	1	1			#NUM!
1148	5	1	4	3	2	2014-02-04	2	1	149	19	1	1			#NUM!
1149	5	1	3	2	2	2016-03-22	2	1	74	11	1	1			#NUM!
1150	5	0	5	1	2	2015-03-02	2	1	149	19	1	1			#NUM!
1151	5	0	5	4	2	2011-07-18	2	1	72	10	1	1			#NUM!
1152	5	1	5	2	2	2015-07-15	2	1	43	1	1	1			#NUM!
1153	5	0	4	1	2	2013-05-02	2	1	107	15	2	1			#NUM!
1154	5	1	4	4	2	2014-04-24	2	1	145	13	2	1			#NUM!
1155	5	0	4	4	2	2015-11-30	2	1	61	17	1	1			#NUM!
1156	5	1	4	2	2	2016-04-30	2	1	149	19	1	1			#NUM!
1157	5	1	4	4	2	2022-10-08 20:59:58	2	1	149	19	1	2	2022-10-09		0
1158	5	1	4	4	2	2022-09-24 09:45:04	2	1	149	19	1	2	2022-10-09		0
1159	5	1	4	1	2	2022-09-09 14:17:28	2	1	153	19	2	2	2022-09-28		0
1160	5	0	5	4	2	2022-09-05 11:14:51	2	1	149	19	1	2	2022-10-29		1
1161	5	0	5	1	2	2022-09-05 10:52:16	2	1	149	19	1	2	2022-10-13		1
1162	5	0	5	2	2	2022-09-03 20:28:56	2	1	72	10	1	2	2022-10-12		1
1163	5	1	5	4	2	2022-08-22 11:48:41	2	1	72	10	1	2	2022-09-13		0
1164	5	1	6	4	2	2022-08-16 18:11:57	2	1	157	10	1	2	2022-09-02		0
1165	5	0	5	4	2	2022-07-25 08:54:34	2	1	43	1	1	2	2022-07-28		0
1166	5	0	4	4	2	2022-07-19 10:09:39	2	1	149	19	1	2	2022-10-06		2
1167	5	0	5	4	2	2022-07-19 10:07:49	2	1	71	2	1	2	2022-09-25		2
1168	5	0	5	1	2	2022-07-08 12:19:07	2	1	149	19	1	2	2022-08-23		1
1169	5	1	5	1	2	2022-07-06 08:53:49	2	1	46	10	2	2	2022-09-03		1
1170	5	0	3	4	2	2022-06-27 11:34:54	2	2	149	19	1	2	2022-07-11		0
1171	5	0	5	4	2	2022-06-23 09:27:52	1	2	149	19	1	2	2022-06-26		0
1172	5	0	5	4	2	2022-06-21 17:19:43	2	1	149	19	1	2	2022-06-26		0
1173	5	0	5	4	2	2022-06-20 12:05:54	2	1	125	1	2	2	2022-07-31		1
1174	5	1	5	4	2	2022-06-13 11:16:17	2	2	153	19	2	2	2022-08-23		2
1175	5	1	5	4	2	2022-06-03 21:22:01	2	1	91	12	1	2	2022-07-28		1
1176	5	0	5	4	2	2022-05-31 13:56:21	2	1	149	19	1	2	2022-08-23		2
1177	5	0	4	4	2	2022-05-31 11:31:35	2	1	72	10	1	2	2022-06-13		0
1178	5	1	5	4	2	2022-05-22 15:27:27	2	1	149	19	1	2	2022-06-10		0
1179	5	1	5	1	2	2022-05-12 08:41:12	2	1	46	10	2	2	2022-10-12		5
1180	5	1	6	4	2	2022-05-10 11:04:25	2	1	72	10	1	2	2022-05-24		0
1181	5	1	4	4	2	2022-05-05 08:28:29	2	1	16	23	2	2	2022-07-21		2
1182	5	1	5	4	2	2022-05-03 12:06:38	2	1	190	4	1	2	2022-05-08		0
1183	5	0	4	1	2	2022-04-28 13:54:20	2	1	122	7	2	2	2022-05-19		0
1184	5	0	5	2	2	2022-04-19 10:52:55	2	1	149	19	1	1		2022-06-01	#NUM!
1185	5	0	5	1	2	2022-04-18 10:43:39	2	1	151	5	1	2	2022-06-11		1
1186	5	0	4	1	2	2022-04-18 10:28:00	2	1	153	19	2	2	2022-09-03		4
1187	5	0	6	2	2	2022-04-18 10:24:45	2	1	96	14	1	2	2022-05-25		1
1188	5	0	5	4	2	2022-03-28 15:55:06	2	1	169	20	1	2	2022-07-12		3
1189	5	0	5	1	2	2022-03-23 15:18:45	2	1	168	14	2	2	2022-08-11		4
1190	5	1	4	2	2	2022-03-21 13:04:41	2	1	72	10	1	2	2022-05-23		2
1191	5	0	5	4	2	2022-03-04 13:32:03	2	1	72	10	1	2	2022-08-07		5
1192	5	0	4	2	1	2022-02-23 11:17:30	1	1	74	11	1	2	2022-03-24		1
1193	5	1	4	4	2	2022-02-18 13:07:58	2	1	43	1	1	2	2022-03-07		0
1194	5	0	4	4	2	2022-02-17 10:05:26	1	1	104	13	2	2	2022-02-18		0
1195	5	1	5	4	2	2022-02-17 10:05:54	1	1	72	10	1	2	2022-02-17		0
1196	5	1	4	2	2	2022-02-16 14:21:10	2	1	149	19	1	2	2022-10-08		7
1197	5	1	5	4	2	2022-01-27 11:23:02	2	1	43	1	1	2	2022-03-07		1
1198	5	0	4	4	2	2022-01-27 09:20:57	2	1	175	21	1	2	2022-07-21		5
1199	5	1	4	4	2	2022-01-26 15:48:31	2	1	60	12	2	2	2022-05-26		4
1200	5	1	4	4	2	2022-01-20 10:15:37	2	1	177	12	2	2	2022-02-15		0
1201	5	0	5	4	2	2022-01-15 17:48:14	2	1	149	19	1	2	2022-02-12		0
1202	5	0	5	4	2	2021-12-16 15:59:06	2	1	149	19	1	2	2021-12-29		0
1203	5	0	6	4	2	2022-01-03 14:24:04	2	1	72	10	1	1			#NUM!
1204	5	1	4	4	2	2011-07-26	2	1	43	1	1	2	2011-07-21		#NUM!
1205	5	0	5	4	2	2011-07-27	2	1	43	1	1	2	2012-02-04		6
1206	5	1	5	4	2	2011-11-22	2	1	43	1	1	2	2012-02-04		2
1207	5	0	4	4	2	2011-11-28	2	1	145	13	2	2	2012-03-31		4
1208	5	1	4	4	2	2012-03-01	2	1	26	12	2	2	2012-03-26		0
1209	5	0	4	4	2	2013-02-08	2	1	43	1	1	2	2013-02-09		0
1210	5	1	4	4	2	2013-07-27	2	1	43	1	1	2	2013-07-30		0
1211	5	1	5	1	2	2013-09-30	2	1	43	1	1	2	2013-10-02		0
1212	5	0	4	4	2	2021-12-06 23:38:32	2	1	149	19	1	2	2021-12-09		0
1213	5	0	4	4	2	2022-01-03 14:25:14	2	1	48	10	2	2	2022-07-22		6
1214	5	0	4	4	2	2021-12-01 08:52:00	2	1	91	12	1	2	2022-07-12		7
1215	5	0	6	1	2	2021-12-02 14:48:48	2	1	149	19	1	2	2021-12-12		0
1216	5	0	5	4	2	2021-11-29 23:39:52	2	1	149	19	1	1		2022-03-03	#NUM!
1217	5	1	5	4	2	2021-11-23 13:43:00	2	1	3	10	2	2	2021-11-29		0
1218	5	1	4	4	2	2022-01-04 11:47:29	2	1	149	19	1	1		2022-08-16	#NUM!
1219	5	0	4	4	2	2021-11-12 15:51:08	2	1	149	19	1	2	2021-11-30		0
1220	5	1	5	4	2	2021-11-22 15:52:48	2	1	72	10	1	2	2022-08-19		8
1221	5	0	5	1	2	2021-11-11 10:48:18	2	1	43	1	1	2	2022-04-08		4
1222	5	0	5	4	2	2021-11-15 11:54:52	2	1	81	21	2	2	2022-07-27		8
1223	5	1	6	4	2	2021-10-28 09:14:24	2	1	149	19	1	2	2021-11-30		1
1224	5	1	4	4	2	2021-10-27 18:15:22	2	1	149	19	1	2	2022-04-01		5
1225	5	1	6	4	1	2021-10-20 15:16:58	2	1	72	10	1	2	2022-03-09		4
1226	5	0	4	4	2	2021-10-20 15:18:34	2	1	15	10	2	2	2021-11-27		1
1227	5	0	6	4	2	2021-10-11 15:50:18	2	1	87	6	1	2	2021-10-28		0
1228	5	0	5	4	2	2021-09-20 16:18:18	2	1	149	19	1	2	2022-06-22		9
1229	5	0	5	4	2	2021-09-14 16:09:25	2	1	149	19	1	2	2022-10-12		12
1230	5	0	4	4	2	2021-09-14 11:04:53	2	1	43	1	1	2	2021-10-19		1
1231	5	0		4	2	2021-09-09 09:46:28	2	1	149	19	1	2	2022-02-04		4
1232	5	0		4	2	2021-09-04 14:05:07	2	1	185	15	2	2	2021-11-19		2
1233	5	0		4	2	2021-09-03 15:41:21	2	1	149	19	1	2	2021-09-06		0
1234	5	0		4	2	2021-09-01 16:37:36	2	1	151	5	1	2	2021-07-06		#NUM!
1235	5	0		4	2	2021-08-19 15:02:43	2	2	149	19	1	2	2022-03-02		6
1236	5	0		4	2	2022-01-20 14:40:01	1	2	86	7	2	2	2022-02-15		0
1237	5	1		4	2	2021-07-21 17:01:06	2	1	43	1	1	2	2022-05-17		9
1238	5	1		4	2	2021-07-21 12:47:34	2	1	87	6	1	2	2021-09-27		2
1239	5	0		4	2	2021-07-08 12:54:11	2	1	151	5	1	1		2022-05-11	#NUM!
1240	5	0		4	2	2021-07-05 20:36:06	2	1	87	6	1	2	2021-07-11		0
1241	5	0		4	2	2021-07-05 20:33:59	2	1	153	19	2	2	2022-05-18		10
1242	5	0		4	2	2021-06-28 10:55:09	2	1	10	3	1	2	2021-08-20		1
1243	5	0		4	2	2021-06-25 10:52:48	2	1	175	21	1	2	2022-09-03		14
1244	5	1		1	2	2021-06-24 15:40:05	2	1	43	1	1	2	2021-07-22		0
1245	5	0		2	2	2021-06-17 09:09:01	2	1	14	7	2	2	2022-07-29		13
1246	5	0		4	2	2012-04-12	2	1	131	14	2	2	2012-12-11		7
1247	5	1		4	2	2012-11-12	2	1	72	10	1	2	2013-03-05		3
1248	5	0		4	2	2011-07-18	2	1	157	10	1	2	2012-03-28		8
1249	5	0		1	2	2014-10-02	2	1	157	10	1	2	2016-07-11		21
1250	5	1		4	2	2021-05-27 15:33:52	2	1	149	19	1	2	2021-08-18		2
1251	5	1		4	2	2021-05-25 09:13:48	1	1	91	12	1	2	2021-08-03		2
1252	5	0		2	2	2021-04-21 13:10:05	1	1	149	19	1	2	2021-06-15		1
1253	5	1		4	2	2021-03-29 10:15:53	2	1	10	3	1	1		2021-12-05	#NUM!
1254	5	1		4	2	2021-03-26 13:50:26	2	1	149	19	1	2	2021-08-18		4
1255	5	0		4	2	2021-03-26 13:46:36	2	1	4	23	1	2	2021-08-05		4
1256	5	0		4	2	2021-03-15 21:52:41	2	1	172	7	2	1			#NUM!
1257	5	1		1	2	2021-03-05 10:17:17	2	1	149	19	1	1		2021-06-10	#NUM!
1258	5	0		4	2	2021-03-03 10:03:55	2	1	58	8	1	1		2021-03-11	#NUM!
1259	5	0		4	2	2021-02-26 15:05:44	2	1	175	21	1	2	2022-10-12		19
1260	5	1		4	2	2021-02-24 12:29:23	1	1	149	19	1	2	2021-03-27		1
1261	5	1		4	2	2021-05-18 09:18:12	2	1	12	13	1	1			#NUM!
1262	5	0		4	2	2021-10-29 11:25:34	2	1	72	10	1	1		2022-10-20	#NUM!
1263	5	0		1	2	2021-01-07 10:40:22	1	1	72	10	1	2	2021-12-07		11
1264	5	1		2	2	2021-01-07 10:48:18	2	1	157	10	1	2	2021-10-27		9
1265	5	0		4	2	2021-01-07 10:54:13	2	1	72	10	1	2	2022-07-12		18
1266	5	0		4	2	2021-01-07 11:01:28	2	1	72	10	1	2	2022-10-16		21
1267	5	0		4	2	2021-01-07 11:14:28	1	1	72	10	1	2	2022-02-18		13
1268	5	1		4	2	2021-01-07 11:30:05	2	1	72	10	1	1		2022-01-29	#NUM!
1269	5	0		4	2	2021-01-07 11:42:14	2	1	155	20	2	2	2022-08-07		19
1270	5	0		4	2	2021-01-06 11:17:10	1	1	149	19	1	2	2022-07-07		18
1271	5	1		1	2	2020-12-10 14:56:12	2	1	149	19	1	2	2021-09-04		8
1272	5	1		4	2	2020-12-02 12:28:02	2	1	149	19	1	1		2021-10-08	#NUM!
1273	5	0		4	2	2020-11-09 11:58:09	2	1	149	19	1	2	2022-06-17		19
1274	5	0		4	2	2020-10-22 21:50:24	2	1	149	19	1	2	2021-11-14		12
1275	5	0		4	2	2020-05-13 10:33:00	2	2	72	10	1	2	2022-04-06		22
1276	5	0		2	2	2020-05-13 10:41:28	2	2	72	10	1	2	2022-04-12		22
1277	5	0		4	2	2020-05-13 10:43:35	2	2	149	19	1	2	2022-01-22		20
1278	5	0		4	2	2020-05-13 10:48:32	2	2	72	10	1	2	2022-02-15		21
1279	5	1		1	2	2020-03-13 12:48:54	2	1	43	1	1	2	2021-09-06		17
1280	5	0		4	2	2020-03-05 07:58:00	2	1	43	1	1	2	2022-02-15		23
1281	5	1		4	2	2021-09-03 14:48:39	2	1	72	10	1	2	2021-09-15		0
1282	5	0		4	2	2020-02-18 11:44:32	2	1	92	10	2	1		2022-01-05	#NUM!
1283	5	0		4	2	2020-02-18 11:49:07	2	1	51	10	2	2	2022-07-22		29
1284	5	0		4	2	2020-02-18 11:57:55	2	1	83	6	2	2	2022-07-31		29
1285	5	1		4	2	2020-02-13 08:36:30	2	1	43	1	1	1		2021-02-19	#NUM!
1286	5	0		2	2	2020-02-07 14:10:46	2	1	48	10	2	2	2022-04-12		26
1287	5	1		2	2	2020-02-07 14:08:40	2	1	72	10	1	2	2020-02-17		0
1288	5	1		4	2	2020-02-05 11:45:59	2	1	43	1	1	2	2021-09-03		18
1289	5	1		4	2	2020-02-03 11:24:27	2	1	91	12	1	2	2020-03-03		1
1290	5	0		4	2	2020-01-31 11:04:10	2	1	74	11	1	2	2022-01-20		23
1291	5	1		4	2	2020-01-31 10:57:53	2	1	149	19	1	2	2021-09-21		19
1292	5	1		4	2	2020-01-23 11:37:07	2	1	164	11	2	1		2020-12-07	#NUM!
1293	5	1		4	2	2020-01-22 11:06:41	2	1	15	10	2	2	2022-02-18		24
1294	5	0		4	2	2020-01-21 10:03:30	1	1	149	19	1	2	2020-02-03		0
1295	5	1		4	2	2020-01-20 09:01:17	2	1	72	10	1	1		2020-08-18	#NUM!
1296	5	0		4	2	2020-01-17 13:55:40	2	1	72	10	1	1			#NUM!
1297	5	0		4	2	2020-01-17 13:59:24	2	1	72	10	1	1		2021-04-02	#NUM!
1298	5	0		2	2	2020-01-16 10:57:47	2	1	91	12	1	1			#NUM!
1299	5	0		4	2	2020-01-16 12:52:25	2	1	153	19	2	2	2022-01-08		23
1300	5	0		4	2	2020-01-15 15:53:59	2	1	43	1	1	2	2020-02-19		1
1301	5	1		4	2	2020-01-15 11:27:16	2	1	67	1	2	2	2020-03-03		1
1302	5	1		4	2	2020-01-15 11:28:14	2	1	200	7	2	2	2020-01-22		0
1303	5	1		4	2	2020-01-14 11:59:50	2	1	26	12	2	1		2020-08-17	#NUM!
1304	5	0		4	2	2020-01-14 09:57:01	2	1	175	21	1	2	2020-02-15		1
1305	5	0		4	2	2020-01-08 15:54:06	2	1	149	19	1	2	2020-02-18		1
1306	5	0		4	2	2020-01-14 09:22:53	2	1	149	19	1	2	2022-09-13		31
1307	5	1		2	2	2020-01-06 08:53:03	2	1	48	10	2	2	2022-05-23		28
1308	5	0		1	2	2019-12-24 15:09:10	2	1	95	7	1	3	2021-12-29		24
1309	5	1		4	2	2019-12-19 14:48:03	2	1	149	19	1	2	2020-02-02		1
1310	5	1		4	1	2019-12-19 14:46:46	2	1	149	19	1	2	2019-12-25		0
1311	5	0		4	2	2020-01-14 10:16:22	2	1	96	14	1	2	2022-06-06		28
1312	5	0		1	2	2019-12-13 12:46:00	2	1	91	12	1	2	2020-02-23		2
1313	5	0		4	2	2019-12-13 12:47:02	2	1	67	1	2	2	2019-12-18		0
1314	5	0		4	2	2019-12-04 10:47:05	2	1	125	1	2	2	2020-02-26		2
1315	5	0		4	2	2019-12-02 14:19:16	2	1	7	7	2	2	2021-09-03		21
1316	5	0		4	2	2019-11-29 14:46:41	2	1	91	12	1	2	2019-12-18		0
1317	5	1		4	2	2019-12-02 10:23:10	2	1	72	10	1	1		2020-03-30	#NUM!
1318	5	1		1	2	2019-11-29 14:49:43	2	1	65	12	2	2	2022-01-04		25
1319	5	0		4	2	2020-01-14 10:18:07	2	1	149	19	1	2	2022-04-06		26
1320	5	1		4	2	2019-11-29 11:19:12	2	1	153	19	2	1		2020-11-15	#NUM!
1321	5	1		4	2	2019-12-02 09:30:34	2	1	149	19	1	2	2022-10-20		34
1322	5	0		2	2	2019-11-29 11:21:13	2	1	149	19	1	2	2022-10-08		34
1323	5	0		1	2	2019-12-02 10:28:50	2	1	109	10	2	2	2020-01-24		1
1324	5	0		1	2	2019-11-25 12:50:20	2	1	149	19	1	1		2020-09-22	#NUM!
1325	5	1		4	2	2019-11-29 11:24:31	2	1	166	23	2	2	2020-01-05		1
1326	5	0		4	2	2019-11-19 16:20:28	2	1	149	19	1	2	2021-09-21		22
1327	5	0		2	2	2019-11-29 11:29:23	2	1	74	11	1	2	2022-07-29		32
1328	5	1		2	2	2021-09-03 14:55:31	2	1	72	10	1	2	2021-10-27		1
1329	5	1		4	2	2019-11-12 08:05:11	1	1	43	1	1	2	2021-07-11		19
1330	5	1		4	2	2019-11-18 11:17:54	2	1	175	21	1	1		2020-06-04	#NUM!
1331	5	1		4	2	2019-11-05 13:23:44	2	1	46	10	2	1			#NUM!
1332	5	0		4	2	2019-11-06 11:44:33	2	1	155	20	2	2	2020-01-15		2
1333	5	0		4	2	2019-10-22 12:25:49	2	1	37	1	2	1		2020-06-16	#NUM!
1334	5	0		4	2	2019-10-21 11:49:22	2	2	42	11	2	2	2022-01-07		26
1335	5	0		4	2	2019-10-21 11:46:55	2	2	149	19	1	2	2022-01-07		26
1336	5	0		4	2	2019-10-21 11:46:09	2	2	10	3	1	2	2020-03-12		4
1337	5	1		4	2	2019-10-21 11:44:15	2	2	175	21	1	2	2022-03-09		28
1338	5	0		4	2	2019-10-21 11:42:30	2	2	72	10	1	2	2022-01-23		27
1339	5	0		4	2	2019-10-07 09:29:34	2	1	149	19	1	2	2021-10-09		24
1340	5	0		4	2	2019-09-30 15:54:19	2	1	21	12	2	2	2019-10-02		0
1341	5	0		4	2	2019-09-18 08:22:08	1	2	149	19	1	2	2019-09-23		0
1342	5	1		4	2	2019-09-13 16:34:32	2	1	98	19	2	1		2020-08-13	#NUM!
1343	5	0		4	2	2019-09-13 16:35:07	2	1	151	5	1	2	2022-06-13		33
1344	5	0		4	2	2019-09-13 16:35:50	2	1	123	18	2	2	2019-09-16		0
1345	5	1		4	2	2019-09-13 16:36:48	2	1	154	6	2	2	2019-09-23		0
1346	5	1		4	2	2019-09-13 16:38:52	2	1	4	23	1	2	2021-09-30		24
1347	5	1		4	2	2019-09-13 16:40:45	2	1	149	19	1	2	2019-10-05		0
1348	5	0		4	2	2019-09-11 12:21:10	2	1	43	1	1	2	2019-10-27		1
1349	5	0		4	2	2019-09-12 11:41:43	2	1	96	14	1	2	2019-10-04		0
1350	5	0		4	1	2019-09-12 11:48:28	2	1	136	14	1	1		2020-10-27	#NUM!
1351	5	0		4	2	2019-09-16 11:29:27	2	1	72	10	1	2	2019-10-07		0
1352	5	0		1	2	2019-09-09 09:59:17	2	2	190	4	1	2	2022-05-19		32
1353	5	0		4	2	2019-09-09 09:56:26	2	2	149	19	1	2	2020-01-15		4
1354	5	1		4	2	2019-09-18 08:33:19	2	2	149	19	1	2	2019-10-27		1
1355	5	1		1	2	2019-09-06 09:39:59	2	1	149	19	1	2	2022-06-11		33
1356	5	0		4	2	2019-09-05 10:28:36	2	1	95	7	1	2	2019-09-22		0
1357	5	0		4	2	2019-09-05 09:20:33	2	1	149	19	1	2	2021-09-30		24
1358	5	0		2	2	2019-09-03 16:28:54	2	1	5	11	2	2	2022-08-01		34
1359	5	0		4	2	2019-09-03 10:13:01	1	1	72	10	1	2	2019-09-10		0
1360	5	0		4	2	2019-08-30 13:46:18	1	1	149	19	1	2	2019-09-08		0
1361	5	0		4	2	2019-08-29 08:34:05	2	1	149	19	1	2	2022-06-22		33
1362	5	0		4	2	2019-08-23 12:17:48	2	1	43	1	1	2	2020-01-22		4
1363	5	0		4	2	2019-08-19 12:25:41	2	1	119	12	2	2	2019-09-27		1
1364	5	1		4	2	2019-08-19 12:15:53	2	1	43	1	1	2	2019-09-27		1
1365	5	0		4	2	2019-08-13 08:40:47	2	1	183	12	2	2	2019-09-30		1
1366	5	1		1	2	2019-08-08 10:14:05	2	1	43	1	1	2	2021-10-17		26
1367	5	1		4	2	2019-08-06 14:52:02	2	1	91	12	1	2	2021-12-15		28
1368	5	1		4	2	2019-08-08 10:13:38	2	1	91	12	1	2	2019-09-07		0
1369	5	1		4	2	2019-08-05 10:19:33	2	2	81	21	2	2	2019-09-12		1
1370	5	1		4	2	2019-09-13 16:42:35	2	1	149	19	1	2	2021-01-11		15
1371	5	1		4	2	2019-07-29 11:19:15	2	2	190	4	1	1		2019-10-04	#NUM!
1372	5	1		4	2	2019-07-29 11:17:48	2	2	149	19	1	2	2019-09-16		1
1373	5	1		4	2	2019-07-24 11:51:00	2	1	91	12	1	2	2019-07-26		0
1374	5	0		4	2	2019-08-02 08:35:44	2	1	149	19	1	2	2021-08-08		24
1375	5	0		4	2	2019-07-23 01:31:00	2	1	104	13	2	2	2019-08-14		0
1376	5	1		1	2	2019-08-02 08:36:32	2	1	87	6	1	1		2021-01-18	#NUM!
1377	5	0		4	2	2019-07-05 15:17:55	2	1	149	19	1	2	2020-01-05		6
1378	5	0		4	2	2019-07-08 14:49:40	2	1	11	13	2	2	2019-09-06		1
1379	5	0		4	2	2019-07-05 15:18:31	2	1	149	19	1	2	2020-02-15		7
1380	5	0		4	2	2019-07-08 15:05:59	2	1	122	7	2	1		2020-09-06	#NUM!
1381	5	0		1	2	2019-07-08 15:18:28	2	1	169	20	1	2	2019-12-03		4
1382	5	0		1	2	2019-07-10 18:46:20	2	1	43	1	1	2	2021-10-17		27
1383	5	0		4	2	2019-07-04 08:31:07	2	1	38	5	2	2	2019-07-12		0
1384	5	1		4	2	2019-07-05 11:29:09	2	1	149	19	1	2	2019-12-31		5
1385	5	0		4	2	2019-07-12 08:19:00	2	1	72	10	1	1		2020-06-09	#NUM!
1386	5	1		4	2	2019-06-27 12:17:01	2	1	43	1	1	2	2019-07-12		0
1387	5	0		4	2	2019-06-20 12:00:24	2	1	10	3	1	2	2019-07-17		0
1388	5	1		1	2	2019-06-19 11:43:44	2	1	43	1	1	1			#NUM!
1389	5	0		4	2	2019-06-13 12:36:05	2	1	170	1	2	2	2019-07-17		1
1390	5	1		4	2	2019-06-19 15:19:50	2	1	149	19	1	2	2022-07-07		36
1391	5	0		4	2	2019-07-08 14:48:47	2	1	149	19	1	2	2019-09-20		2
1392	5	1		1	2	2019-07-05 11:15:41	2	1	149	19	1	1		2021-01-01	#NUM!
1393	5	0		4	2	2019-06-18 09:09:20	2	1	12	13	1	1		2022-07-20	#NUM!
1394	5	0		4	2	2019-05-31 09:19:50	2	1	149	19	1	2	2019-06-19		0
1395	5	0		2	2	2019-05-31 09:17:17	2	1	5	11	2	2	2022-05-25		35
1396	5	1		4	2	2019-05-28 11:21:24	2	1	149	19	1	2	2021-06-25		24
1397	5	0		4	2	2019-05-22 18:22:46	2	1	43	1	1	2	2019-07-26		2
1398	5	0		2	2	2019-05-17 11:42:21	2	1	43	1	1	1			#NUM!
1399	5	1		4	2	2019-05-14 19:07:33	2	1	72	10	1	2	2019-12-27		7
1400	5	0		4	2	2019-05-28 11:25:12	2	1	149	19	1	2	2020-02-02		8
1401	5	0		4	2	2019-05-10 11:34:20	2	1	43	1	1	2	2019-05-17		0
1402	5	0		1	2	2019-05-02 12:13:02	1	1	10	3	1	2	2019-07-11		2
1403	5	0		4	2	2019-05-28 11:26:14	2	1	149	19	1	2	2020-02-03		8
1404	5	0		4	2	2019-07-08 14:50:08	2	1	132	11	2	2	2021-09-19		26
1405	5	0		4	2	2019-05-28 11:29:11	2	1	4	23	1	2	2019-07-05		1
1406	5	1		1	2	2019-04-23 09:32:13	1	1	98	19	2	2	2019-04-24		0
1407	5	0		4	2	2019-04-23 09:30:59	2	1	149	19	1	2	2019-06-09		1
1408	5	0		4	2	2019-04-18 10:01:41	2	1	43	1	1	2	2019-04-30		0
1409	5	0		1	2	2019-04-12 11:25:45	1	1	175	21	1	2	2019-04-17		0
1410	5	0		1	2	2019-04-04 16:30:26	2	1	46	10	2	2	2020-01-24		9
1411	5	0		4	2	2019-04-04 16:26:38	2	1	72	10	1	2	2019-12-26		8
1412	5	1		4	2	2019-04-04 16:19:01	2	1	72	10	1	1		2021-11-20	#NUM!
1413	5	1		4	2	2019-04-04 16:23:24	2	1	72	10	1	2	2020-02-29		10
1414	5	1		4	2	2019-04-04 10:46:50	2	1	43	1	1	2	2019-05-17		1
1415	5	1		4	2	2019-04-01 12:11:31	2	1	74	11	1	2	2019-04-24		0
1416	5	1		4	2	2019-04-01 10:15:52	2	1	149	19	1	2	2019-04-16		0
1417	5	1		4	2	2019-04-23 21:26:37	2	1	149	19	1	2	2019-06-04		1
1418	5	0		1	2	2019-04-01 09:00:30	2	1	149	19	1	2	2019-06-09		2
1419	5	1		4	2	2019-04-01 08:42:38	2	1	151	5	1	2	2019-11-10		7
1420	5	1		4	2	2019-03-27 17:46:45	2	1	72	10	1	2	2019-08-17		4
1421	5	0		4	2	2019-07-08 14:45:03	2	1	149	19	1	2	2019-09-08		2
1422	5	0		1	2	2019-05-28 11:14:04	2	1	85	22	2	1			#NUM!
1423	5	0		4	2	2019-04-01 14:31:41	2	1	72	10	1	2	2021-10-05		30
1424	5	0		1	2	2019-04-01 14:05:04	2	1	79	14	2	2	2022-05-18		37
1425	5	0		4	2	2019-04-01 13:56:18	2	1	136	14	1	1		2020-07-29	#NUM!
1426	5	1		1	2	2019-03-22 08:14:54	2	1	101	4	2	2	2019-05-21		1
1427	5	1		4	2	2019-04-08 16:47:11	2	1	149	19	1	2	2019-12-31		8
1428	5	1		4	2	2019-03-07 10:40:16	2	2	95	7	1	2	2019-05-24		2
1429	5	0		4	2	2019-03-07 10:37:36	2	2	56	10	2	2	2019-08-01		4
1430	5	0		1	2	2019-03-07 10:33:35	2	2	175	21	1	2	2019-03-24		0
1431	5	0		4	2	2019-02-25 12:51:56	2	1	149	19	1	1			#NUM!
1432	5	1		1	2	2019-02-20 15:07:39	2	1	166	23	2	2	2019-07-30		5
1433	5	0		4	2	2019-02-19 17:12:10	2	1	149	19	1	1		2020-07-19	#NUM!
1434	5	0		4	2	2019-02-19 17:11:42	2	1	149	19	1	2	2019-05-09		2
1435	5	0		4	2	2019-02-08 13:21:02	2	1	149	19	1	2	2019-06-05		3
1436	5	1		4	2	2019-02-08 13:22:38	2	1	149	19	1	2	2019-09-25		7
1437	5	0		4	2	2019-02-19 17:10:28	2	1	95	7	1	2	2022-03-25		37
1438	5	0		4	2	2019-02-19 17:08:42	2	1	149	19	1	2	2022-10-18		43
1439	5	1		4	2	2019-02-19 17:07:33	1	1	149	19	1	2	2019-06-25		4
1440	5	0		4	2	2019-01-31 09:12:32	2	1	72	10	1	2	2019-04-21		2
1441	5	0		1	2	2019-01-30 14:05:00	2	1	100	10	2	2	2019-05-17		3
1442	5	1		4	2	2019-01-29 08:23:14	2	2	72	10	1	1		2020-11-28	#NUM!
1443	5	0		4	2	2019-01-29 08:25:04	2	2	149	19	1	2	2020-01-11		11
1444	5	0		4	2	2019-01-29 08:26:54	2	2	91	12	1	2	2019-04-30		3
1445	5	1		4	2	2019-01-29 08:21:23	2	2	72	10	1	2	2022-03-02		37
1446	5	0		1	2	2019-01-23 12:24:21	2	1	136	14	1	1		2022-09-07	#NUM!
1447	5	0		1	2	2019-01-11 15:36:56	2	1	151	5	1	2	2019-03-24		2
1448	5	1		4	2	2019-01-11 15:38:22	2	1	98	19	2	2	2021-09-19		32
1449	5	1		4	2	2019-01-10 11:50:07	2	1	175	21	1	2	2019-08-06		6
1450	5	0		4	2	2019-01-07 14:47:03	2	1	194	13	2	2	2019-01-09		0
1451	5	1		4	2	2019-01-03 12:11:43	2	1	72	10	1	1		2019-03-21	#NUM!
1452	5	1		4	2	2018-12-17 14:50:55	2	1	72	10	1	1		2020-04-14	#NUM!
1453	5	1		4	2	2018-12-18 14:34:14	2	1	98	19	2	2	2019-03-26		3
1454	5	0		4	2	2018-12-20 16:22:51	2	1	48	10	2	2	2020-03-13		14
1455	5	1		4	2	2018-12-13 18:42:29	2	1	81	21	2	2	2019-05-19		5
1456	5	1		4	2	2018-12-13 18:45:54	2	1	149	19	1	2	2019-07-09		6
1457	5	1		2	2	2018-12-12 16:28:20	2	1	136	14	1	1		2020-07-01	#NUM!
1458	5	0		4	2	2019-01-02 09:36:44	2	1	153	19	2	2	2019-03-11		2
1459	5	0		4	2	2018-12-12 09:24:10	2	1	149	19	1	2	2019-01-16		1
1460	5	0		1	2	2019-01-02 09:38:25	2	1	175	21	1	1		2020-09-22	#NUM!
1461	5	0		4	2	2018-12-03 13:55:36	1	1	72	10	1	2	2018-12-13		0
1462	5	1		4	2	2018-12-06 08:23:59	2	1	16	23	2	2	2019-10-26		10
1463	5	1		4	2	2018-11-28 16:22:03	2	1	95	7	1	1		2020-04-01	#NUM!
1464	5	1		2	2	2018-11-21 10:14:41	2	1	149	19	1	2	2019-01-15		1
1465	5	1		1	2	2018-11-20 12:41:01	2	1	43	1	1	2	2019-10-31		11
1466	5	1		2	2	2018-11-20 14:58:28	2	1	115	13	2	2	2019-06-14		6
1467	5	0		4	2	2018-11-19 10:14:26	2	1	149	19	1	2	2018-12-18		0
1468	5	0		1	2	2018-12-06 08:26:37	2	1	42	11	2	2	2020-12-20		24
1469	5	0		4	2	2018-11-14 16:32:00	2	1	149	19	1	1		2022-05-19	#NUM!
1470	5	1		4	2	2018-12-06 08:23:05	2	1	36	14	2	2	2018-12-21		0
1471	5	0		1	2	2018-11-08 14:15:04	1	1	72	10	1	2	2021-12-07		36
1472	5	1		4	2	2018-11-08 14:20:20	2	1	72	10	1	2	2019-01-10		2
1473	5	0		2	2	2018-11-08 14:32:15	2	1	72	10	1	2	2019-08-16		9
1474	5	1		2	2	2018-11-08 14:34:36	2	1	18	4	2	2	2020-01-29		14
1475	5	0		4	2	2018-11-06 13:02:23	2	2	100	10	2	2	2018-12-03		0
1476	5	0		2	2	2018-11-06 13:04:23	1	2	50	14	2	2	2019-11-01		11
1477	5	1		4	2	2018-10-30 16:01:12	2	1	43	1	1	2	2019-06-25		7
1478	5	0		4	2	2018-10-30 13:53:34	2	1	149	19	1	2	2021-01-21		26
1479	5	0		2	2	2018-10-29 14:41:33	2	1	58	8	1	1		2021-10-09	#NUM!
1480	5	1		4	2	2018-10-25 15:36:22	2	1	98	19	2	2	2019-06-14		7
1481	5	0		4	2	2018-10-25 15:33:50	2	1	149	19	1	2	2018-12-03		1
1482	5	0		4	2	2018-10-24 10:16:55	2	1	149	19	1	1		2020-12-22	#NUM!
1483	5	0		4	2	2018-10-12 15:02:57	2	1	149	19	1	2	2018-12-13		2
1484	5	0		4	2	2018-10-12 08:20:29	2	1	134	10	2	1		2020-08-06	#NUM!
1485	5	0		4	2	2018-10-11 08:57:40	2	1	72	10	1	2	2019-06-10		7
1486	5	1		4	2	2018-10-09 10:06:39	2	1	100	10	2	2	2018-11-11		1
1487	5	1		4	2	2018-10-09 10:10:58	2	1	72	10	1	2	2021-09-15		35
1488	5	0		2	2	2018-10-05 16:10:09	2	1	149	19	1	2	2022-08-01		45
1489	5	1		4	2	2018-10-05 16:09:38	2	1	4	23	1	2	2018-11-01		0
1490	5	1		1	2	2018-10-05 16:09:07	2	1	154	6	2	2	2022-01-03		38
1491	5	1		4	2	2018-10-03 13:41:08	2	1	43	1	1	1		no reportada	#NUM!
1492	5	0		4	2	2018-10-01 14:45:03	2	2	72	10	1	2	2019-07-05		9
1493	5	1		4	2	2018-10-01 10:36:23	2	2	193	13	2	2	2018-10-17		0
1494	5	0		4	2	2018-10-01 10:37:28	2	2	134	10	2	2	2018-11-23		1
1495	5	1		4	2	2018-10-01 10:38:17	2	1	4	23	1	2	2018-12-01		2
1496	5	1		4	2	2018-10-01 10:39:14	2	2	72	10	1	2	2018-11-15		1
1497	5	0		4	2	2018-10-05 16:08:02	2	1	74	11	1	2	2022-03-16		41
1498	5	0		4	2	2018-09-28 15:23:15	2	1	72	10	1	2	2022-10-16		48
1499	5	0		4	2	2018-10-01 19:56:05	2	1	181	1	2	2	2019-01-09		3
1500	5	1		4	2	2018-09-26 15:43:22	2	1	72	10	1	1		2020-03-30	#NUM!
1501	5	1		4	2	2018-09-25 08:00:58	2	1	16	23	2	1		2022-09-03	#NUM!
1502	5	0		4	2	2018-09-24 14:04:29	2	1	151	5	1	2	2018-10-28		1
1503	5	1		4	2	2018-09-21 17:11:01	2	1	136	14	1	2	2018-11-27		2
1504	5	1		4	2	2018-09-21 17:14:48	2	1	72	10	1	1		2020-04-20	#NUM!
1505	5	1		4	2	2018-09-20 14:57:49	2	1	190	4	1	1		2021-07-13	#NUM!
1506	5	1		4	2	2018-09-19 16:32:09	2	1	72	10	1	1		2020-03-06	#NUM!
1507	5	0		4	2	2018-09-24 09:58:12	2	1	149	19	1	2	2018-12-17		2
1508	5	0		4	2	2018-09-20 14:59:38	2	1	49	2	2	2	2022-09-12		47
1509	5	0		4	2	2018-09-24 09:57:23	2	1	149	19	1	2	2019-10-10		12
1510	5	0		4	2	2018-09-24 09:55:51	2	1	19	13	2	2	2020-02-22		16
1511	5	0		1	2	2018-09-24 09:52:01	2	1	166	23	2	1		2019-12-19	#NUM!
1512	5	0		4	2	2018-09-10 11:27:32	1	1	74	11	1	2	2018-09-26		0
1513	5	0		1	2	2018-09-07 12:02:35	2	1	60	12	2	1			#NUM!
1514	5	1		4	2	2018-09-09 21:16:35	2	1	72	10	1	2	2018-11-28		2
1515	5	0		4	2	2018-11-09 08:37:41	1	1	87	6	1	2	2018-11-14		0
1516	5	0		4	2	2018-09-07 10:34:03	2	1	72	10	1	2	2018-11-19		2
1517	5	1		1	2	2018-09-07 10:35:17	2	1	81	21	2	2	2021-07-22		34
1518	5	1		4	2	2018-08-30 08:36:16	2	1	51	10	2	2	2019-04-21		7
1519	5	0		1	2	2018-08-30 13:02:23	2	1	193	13	2	2	2019-08-24		11
1520	5	0		4	2	2018-09-07 10:36:15	2	1	95	7	1	2	2020-02-11		17
1521	5	0		4	1	2018-08-29 11:52:37	2	1	43	1	1	2	2018-12-04		3
1522	5	0		1	2	2018-08-29 15:07:55	2	1	136	14	1	2	2019-05-17		8
1523	5	0		4	2	2018-08-28 09:49:43	2	1	95	7	1	2	2022-06-06		45
1524	5	0		4	2	2018-10-03 16:08:21	2	1	43	1	1	1			#NUM!
1525	5	0		4	2	2018-08-24 13:45:58	2	1	145	13	2	2	2018-09-06		0
1526	5	0		4	2	2018-08-24 13:46:14	2	1	149	19	1	2	2018-11-19		2
1527	5	0		4	2	2018-08-24 13:46:44	2	1	144	23	2	2	2019-04-16		7
1528	5	0		4	2	2018-08-28 09:50:43	2	1	98	19	2	2	2020-02-18		17
1529	5	0		4	2	2018-08-21 10:29:13	2	1	72	10	1	2	2019-06-04		9
1530	5	0		4	2	2018-08-21 10:21:56	2	1	72	10	1	2	2021-10-05		37
1531	5	1		4	2	2018-08-20 15:38:36	2	1	149	19	1	2	2019-10-05		13
1532	5	0		1	2	2018-08-16 10:39:09	2	1	193	13	2	1		2022-08-12	#NUM!
1533	5	1		4	2	2018-08-18 07:47:53	2	1	4	23	1	1		2020-04-02	#NUM!
1534	5	0		4	2	2018-08-14 10:06:55	2	1	200	7	2	1			#NUM!
1535	5	0		4	2	2018-08-09 09:50:01	2	1	72	10	1	2	2019-09-01		12
1536	5	1		4	2	2018-08-09 09:54:28	2	1	136	14	1	2	2018-09-11		1
1537	5	0		4	2	2018-08-09 09:58:47	2	1	72	10	1	2	2018-10-17		2
1538	5	0		4	2	2018-08-20 15:39:10	2	1	149	19	1	1		2021-05-10	#NUM!
1539	5	1		1	2	2018-08-20 15:39:59	2	1	149	19	1	2	2018-10-02		1
1540	5	0		1	2	2018-08-02 12:43:56	2	1	149	19	1	2	2019-03-18		7
1541	5	0		4	2	2018-08-02 12:27:30	2	1	4	23	1	2	2018-12-03		4
1542	5	0		4	2	2018-08-02 12:22:45	2	1	149	19	1	2	2018-11-29		3
1543	5	1		4	2	2018-08-02 12:10:53	2	1	149	19	1	2	2019-08-14		12
1544	5	0		1	2	2018-08-01 17:23:20	2	1	149	19	1	2	2019-05-21		9
1545	5	0		4	2	2018-08-03 14:52:40	2	2	121	24	2	2	2018-09-25		1
1546	5	0		1	2	2018-11-26 12:16:37	2	2	193	13	2	2	2019-03-17		3
1547	5	0		4	2	2018-08-03 14:58:10	2	2	149	19	1	2	2018-11-13		3
1548	5	0		4	2	2018-08-01 17:03:34	2	2	149	19	1	2	2018-09-19		1
1549	5	1		4	2	2018-07-31 13:08:53	2	1	149	19	1	2	2018-10-15		2
1550	5	0		1	2	2018-08-07 08:26:19	2	1	149	19	1	1		2021-04-17	#NUM!
1551	5	0		1	2	2018-07-25 15:07:08	2	1	72	10	1	1			#NUM!
1552	5	1		4	2	2018-07-25 15:11:22	2	1	72	10	1	2	2018-11-11		3
1553	5	0		4	2	2018-07-25 15:02:32	2	1	72	10	1	1		2020-05-22	#NUM!
1554	5	0		4	2	2018-08-07 08:25:22	2	1	167	14	2	2	2018-09-06		0
1555	5	1		4	2	2018-07-25 15:41:08	2	1	149	19	1	2	2018-09-19		1
1556	5	1		4	2	2018-07-25 15:40:34	2	1	98	19	2	2	2019-01-02		5
1557	5	0		4	2	2018-07-25 15:55:35	2	1	131	14	2	2	2018-11-27		4
1558	5	0		4	2	2018-08-07 08:24:00	2	1	149	19	1	1		2019-12-09	#NUM!
1559	5	0		4	2	2018-08-07 08:23:02	2	1	149	19	1	2	2018-12-01		3
1560	5	0		4	2	2018-07-20 15:46:15	2	1	96	14	1	2	2019-08-07		12
1561	5	0		4	2	2018-07-24 09:43:13	2	1	149	19	1	2	2019-01-20		5
1562	5	1		1	2	2018-07-24 09:39:43	2	1	149	19	1	2	2018-10-27		3
1563	5	1		4	2	2018-07-18 12:05:14	2	1	72	10	1	2	2018-11-30		4
1564	5	1		4	2	2018-07-17 12:20:39	2	1	72	10	1	1			#NUM!
1565	5	0		4	2	2018-07-17 12:40:16	2	1	72	10	1	2	2018-08-07		0
1566	5	0		1	2	2018-08-07 08:20:20	2	1	153	19	2	2	2022-04-08		44
1567	5	0		4	2	2018-07-09 18:36:34	2	1	149	19	1	1			#NUM!
1568	5	0		4	2	2018-07-09 15:33:50	2	1	169	20	1	2	2019-10-02		14
1569	5	0		4	2	2018-07-09 11:51:05	2	1	10	3	1	1			#NUM!
1570	5	0		1	2	2018-07-09 09:54:22	2	1	72	10	1	1		2022-05-26	#NUM!
1571	5	1		4	2	2018-07-09 09:47:51	2	1	72	10	1	2	2019-12-27		17
1572	5	1		2	2	2018-07-09 15:35:32	2	1	149	19	1	1		2021-02-19	#NUM!
1573	5	0		4	2	2018-07-05 08:42:15	2	1	72	10	1	2	2018-07-10		0
1574	5	1		1	2	2018-06-28 15:14:43	2	1	149	19	1	2	2019-06-11		11
1575	5	0		4	2	2018-06-28 15:11:41	2	1	8	8	2	2	2018-07-14		0
1576	5	1		4	2	2018-06-27 15:56:27	2	1	155	20	2	2	2021-08-18		37
1577	5	1		4	2	2018-06-25 15:11:52	2	1	4	23	1	2	2018-07-12		0
1578	5	0		4	2	2018-06-25 15:13:19	2	1	149	19	1	2	2018-12-27		6
1579	5	1		4	2	2018-07-09 15:34:39	2	1	149	19	1	2	2019-01-12		6
1580	5	1		4	2	2018-06-27 16:10:27	2	1	72	10	1	1		2020-09-18	#NUM!
1581	5	1		4	2	2018-06-27 16:15:10	2	1	72	10	1	2	2019-02-06		7
1582	5	1		4	2	2018-06-27 16:22:04	2	1	96	14	1	2	2019-08-17		13
1583	5	0		4	2	2018-07-09 15:32:56	2	1	151	5	1	2	2019-04-01		8
1584	5	0		4	2	2018-06-14 14:10:39	2	1	96	14	1	2	2019-08-28		14
1585	5	1		4	2	2018-06-13 12:11:05	2	1	91	12	1	2	2018-12-04		5
1586	5	1		3	2	2018-06-19 08:33:16	2	1	149	19	1	2	2018-08-09		1
1587	5	1		4	2	2018-06-19 08:32:05	2	1	149	19	1	2	2022-03-09		44
1588	5	1		4	2	2018-06-14 11:38:05	2	1	71	2	1	2	2018-07-14		1
1589	5	1		4	2	2018-06-18 11:00:31	2	1	74	11	1	2	2018-07-03		0
1590	5	0		4	2	2018-06-14 15:47:56	2	1	169	20	1	2	2018-11-27		5
1591	5	1		4	2	2018-06-11 11:08:55	2	1	72	10	1	2	2018-08-17		2
1592	5	1		4	2	2018-06-11 11:05:06	2	1	12	13	1	2	2019-12-24		18
1593	5	1		2	2	2018-06-05 14:37:02	2	1	136	14	1	2	2018-08-29		2
1594	5	0		4	2	2018-06-05 14:39:22	2	1	189	14	2	2	2018-06-15		0
1595	5	1		4	2	2018-06-05 14:42:18	2	1	72	10	1	2	2018-07-10		1
1596	5	1		1	2	2018-06-05 12:15:42	2	1	136	14	1	2	2019-07-14		13
1597	5	0		4	2	2018-06-08 16:57:39	2	1	85	22	2	2	2018-07-30		1
1598	5	1		4	2	2018-06-08 16:56:51	2	1	113	11	2	1		2020-09-30	#NUM!
1599	5	0		1	2	2018-06-04 14:14:51	2	1	43	1	1	2	2021-09-06		39
1600	5	0		1	2	2018-06-05 23:09:15	2	1	149	19	1	1			#NUM!
1601	5	0		4	2	2018-06-05 23:18:38	2	1	149	19	1	2	2018-06-27		0
1602	5	1		4	1	2018-05-30 12:36:25	2	1	149	19	1	2	2018-06-04		0
1603	5	0		4	2	2018-05-23 14:31:33	2	1	149	19	1	2	2018-12-18		6
1604	5	1		4	2	2018-05-17 13:02:49	2	1	95	7	1	2	2018-09-10		3
1605	5	0		4	2	2018-05-16 16:15:12	2	1	94	12	2	2	2018-09-05		3
1606	5	0		4	2	2018-05-16 09:01:00	2	2	149	19	1	2	2018-08-18		3
1607	5	0		4	2	2018-05-15 15:04:10	2	1	91	12	1	2	2018-08-19		3
1608	5	0		4	2	2018-05-18 15:32:24	2	1	72	10	1	2	2020-03-13		21
1609	5	1		4	2	2018-05-21 09:51:44	2	1	149	19	1	2	2021-06-25		37
1610	5	1		1	2	2018-05-10 12:29:25	2	1	72	10	1	1			#NUM!
1611	5	0		2	2	2018-05-10 12:54:12	2	1	4	23	1	2	2018-05-24		0
1612	5	0		2	2	2018-05-07 18:44:46	2	1	51	10	2	2	2019-05-22		12
1613	5	1		4	2	2018-05-07 15:27:09	2	1	132	11	2	2	2019-07-31		14
1614	5	1		4	2	2018-05-04	1	2	18	4	2	2	2018-05-05		0
1615	5	0		1	2	2018-05-07 15:30:00	2	1	149	19	1	2	2019-07-30		14
1616	5	0		4	2	2018-05-02 15:02:27	2	1	127	10	2	2	2018-05-17		0
1617	5	0		4	2	2018-05-02 08:34:04	2	1	11	13	2	2	2022-05-07		48
1618	5	1		4	2	2018-05-01 23:15:53	2	2	149	19	1	2	2019-04-07		11
1619	5	0		4	2	2018-05-01 23:14:26	2	2	116	10	2	2	2018-08-16		3
1620	5	0		4	2	2018-05-23 14:33:51	2	1	149	19	1	2	2021-10-09		40
1621	5	0		4	2	2018-05-01 23:11:59	2	1	149	19	1	2	2018-05-18		0
1622	5	1		4	2	2018-04-25 12:00:25	2	1	43	1	1	1		2020-12-19	#NUM!
1623	5	0		4	2	2018-04-25 09:44:48	2	2	149	19	1	2	2018-09-11		4
1624	5	0		4	2	2018-05-14 12:36:33	2	1	43	1	1	2	2018-06-09		0
1625	5	1		2	2	2018-05-23 14:35:01	2	1	4	23	1	2	2021-06-14		36
1626	5	1		4	2	2018-04-21 10:11:39	1	1	42	11	2	2	2018-05-20		0
1627	5	1		4	2	2018-04-21 10:31:34	2	1	72	10	1	2	2019-01-25		9
1628	5	1		4	2	2018-04-21 10:23:52	2	1	149	19	1	2	2018-11-13		6
1629	5	0		4	2	2018-05-01 22:49:12	2	1	5	11	2	2	2019-04-07		11
1630	5	0		1	2	2018-04-19 21:42:49	2	1	170	1	2	2	2018-09-20		5
1631	5	0		4	2	2018-04-19 21:40:48	2	1	91	12	1	2	2018-08-14		3
1632	5	1		4	2	2018-04-18 13:51:12	2	1	21	12	2	2	2018-09-11		4
1633	5	0		4	2	2018-04-17 15:56:40	2	1	91	12	1	2	2018-09-05		4
1634	5	1		4	2	2018-04-17 10:39:37	2	1	193	13	2	1		2020-10-25	#NUM!
1635	5	0		2	2	2018-04-16 12:49:44	2	1	181	1	2	2	2018-07-19		3
1636	5	0		4	2	2018-04-16 08:58:58	2	1	36	14	2	2	2022-08-23		52
1637	5	0		2	2	2018-04-11 12:14:48	2	1	91	12	1	2	2018-07-19		3
1638	5	1		4	2	2018-05-31 15:54:21	2	1	149	19	1	2	2022-01-20		43
1639	5	0		4	2	2018-04-10 08:45:46	1	1	72	10	1	2	2022-03-08		46
1640	5	1		1	2	2018-04-12 15:48:00	2	1	105	14	2	2	2019-02-05		9
1641	5	0		1	2	2018-04-09 13:10:01	2	1	98	19	2	2	2018-06-27		2
1642	5	0		2	2	2018-04-12 15:46:04	2	1	48	10	2	2	2018-06-19		2
1643	5	0		4	2	2018-05-18 15:30:09	2	1	72	10	1	1		2022-06-13	#NUM!
1644	5	0		4	2	2018-04-10 08:12:20	2	1	145	13	2	1		2020-05-29	#NUM!
1645	5	1		4	2	2018-04-09 11:53:01	2	1	91	12	1	2	2018-05-09		1
1646	5	0		2	2	2018-04-04 11:03:23	2	1	157	10	1	1		2021-08-10	#NUM!
1647	5	1		4	2	2018-04-04 11:03:51	2	1	131	14	2	2	2018-11-30		7
1648	5	0		4	2	2018-04-02 16:05:57	2	1	149	19	1	2	2018-08-07		4
1649	5	0		4	2	2018-04-02 16:04:49	2	1	79	14	2	1		2019-10-15	#NUM!
1650	5	0		4	2	2018-04-02 16:03:43	2	1	149	19	1	2	2018-07-23		3
1651	5	0		4	2	2018-04-02 16:02:39	1	1	149	19	1	2	2019-06-09		14
1652	5	0		4	2	2018-03-26 12:23:51	2	2	21	12	2	2	2018-04-13		0
1653	5	0		4	2	2018-04-02 16:01:26	2	1	4	23	1	2	2021-11-14		43
1654	5	1		4	2	2018-04-02 15:57:49	2	1	149	19	1	1		2020-07-20	#NUM!
1655	5	0		1	2	2018-03-22 14:26:31	2	1	149	19	1	2	2018-05-01		1
1656	5	0		4	2	2018-03-23 12:57:32	2	1	113	11	2	2	2018-11-15		7
1657	5	0		4	2	2018-03-21 13:04:24	2	1	200	7	2	2	2018-05-09		1
1658	5	1		4	2	2018-03-21 11:01:55	2	1	60	12	2	2	2018-08-16		4
1659	5	1		2	2	2018-03-21 14:39:07	2	1	101	4	2	1		2019-07-08	#NUM!
1660	5	0		4	2	2018-03-21 14:38:19	2	1	149	19	1	2	2022-09-12		53
1661	5	0		4	2	2018-03-20 12:30:57	2	1	107	15	2	2	2021-08-20		41
1662	5	0		1	2	2018-03-21 15:24:47	2	1	151	5	1	2	2018-06-20		2
1663	5	1		4	2	2018-03-16 19:33:43	2	1	5	11	2	2	2018-03-28		0
1664	5	0		4	2	2018-03-21 15:26:17	2	1	70	5	2	2	2018-04-01		0
1665	5	0		4	2	2018-03-15 15:09:40	2	1	149	19	1	2	2018-04-06		0
1666	5	0		4	2	2018-03-13 13:36:14	2	1	43	1	1	2	2018-05-04		1
1667	5	1		4	2	2018-03-13 08:37:55	2	2	72	10	1	2	2018-08-14		5
1668	5	0		4	2	2018-03-12 12:39:30	2	1	43	1	1	2	2018-12-01		8
1669	5	0		4	2	2018-03-12 12:44:24	2	1	10	3	1	2	2018-07-23		4
1670	5	0		4	2	2018-03-12 07:56:03	1	1	149	19	1	2	2020-02-20		23
1671	5	1		4	2	2018-03-02 11:33:50	2	1	43	1	1	2	2018-04-21		1
1672	5	1		4	2	2018-03-06 07:55:32	2	1	29	23	2	2	2021-12-14		45
1673	5	0		4	2	2018-03-05 13:52:38	2	1	163	19	2	2	2021-10-20		43
1674	5	0		2	2	2018-02-28 13:46:02	2	1	43	1	1	1		2020-12-04	#NUM!
1675	5	0		4	1	2018-02-27 08:00:01	2	1	149	19	1	2	2019-09-27		19
1676	5	0		4	2	2018-02-28 13:39:55	2	1	43	1	1	2	2018-05-04		2
1677	5	0		4	2	2018-02-20 10:19:04	2	1	34	2	2	2	2018-04-29		2
1678	5	1		1	2	2018-02-16 14:44:01	2	1	72	10	1	2	2020-03-11		24
1679	5	1		4	2	2018-02-16 12:57:31	2	1	171	10	2	2	2018-02-20		0
1680	5	0		4	2	2018-02-16 07:32:02	2	1	46	10	2	2	2018-06-27		4
1681	5	1		1	2	2018-02-14 07:57:29	2	1	87	6	1	2	2018-11-06		8
1682	5	1		4	2	2018-02-08 09:19:45	2	1	149	19	1	2	2019-01-25		11
1683	5	1		1	2	2018-02-07 03:15:08	2	1	149	19	1	2	2018-11-06		8
1684	5	0		4	2	2018-02-20 10:22:13	2	1	87	6	1	2	2018-07-29		5
1685	5	0		4	2	2018-02-20 08:41:17	2	1	149	19	1	2	2018-05-21		3
1686	5	0		4	2	2018-02-05 10:12:57	2	1	149	19	1	2	2020-02-22		24
1687	5	1		1	2	2018-01-29 09:31:48	2	1	149	19	1	2	2021-12-29		47
1688	5	0		2	2	2018-01-25 15:21:14	2	1	72	10	1	2	2019-05-22		15
1689	5	0		1	2	2018-01-25 15:19:30	2	1	72	10	1	1			#NUM!
1690	5	1		1	2	2018-01-25 00:49:53	2	1	149	19	1	2	2018-06-27		5
1691	5	0		4	2	2018-01-22 14:20:51	2	1	149	19	1	1			#NUM!
1692	5	1		1	2	2018-01-22 14:19:21	2	1	175	21	1	2	2018-01-26		0
1693	5	0		1	2	2018-01-19 11:26:50	2	1	91	12	1	2	2019-09-19		20
1694	5	0		4	2	2018-01-18 15:51:09	2	1	198	24	1	2	2018-02-21		1
1695	5	0		4	2	2018-05-21 16:24:00	2	1	72	10	1	1		2022-02-11	#NUM!
1696	5	0		2	2	2018-01-22 08:03:28	2	1	48	10	2	1		2017-12-19	#NUM!
1697	5	0		1	2	2018-06-19 15:05:03	2	1	127	10	2	1		2020-04-07	#NUM!
1698	5	0		4	2	2018-01-16 15:52:55	2	1	149	19	1	2	2018-07-12		5
1699	5	1		4	2	2018-01-12 16:16:47	2	1	95	7	1	2	2018-01-26		0
1700	5	1		4	2	2018-01-16 10:12:47	2	1	43	1	1	2	2018-02-08		0
1701	5	1		4	1	2018-01-12 15:06:40	2	1	67	1	2	1		2022-08-03	#NUM!
1702	5	0		4	2	2018-01-15 09:35:40	2	1	74	11	1	2	2020-02-06		24
1703	5	0		1	2	2018-01-15 09:32:07	2	1	149	19	1	2	2021-12-12		46
1704	5	1		4	2	2018-01-15 09:29:55	2	1	149	19	1	2	2019-04-17		15
1705	5	1		4	2	2018-01-15 09:28:12	2	1	87	6	1	2	2021-12-14		46
1706	5	0		4	2	2018-01-08 13:16:21	2	1	43	1	1	2	2018-02-21		1
1707	5	0		1	2	2018-01-05 09:32:38	2	1	72	10	1	2	2018-01-16		0
1708	5	0		1	2	2018-01-03 08:29:57	2	1	149	19	1	2	2020-01-18		24
1709	5	1		4	2	2017-12-27 14:21:19	2	1	43	1	1	2	2018-08-16		7
1710	5	0		3	2	2017-12-20 08:32:53	1	1	74	11	1	2	2017-12-22		0
1711	5	1		4	2	2017-12-26 12:24:00	2	1	149	19	1	2	2018-03-18		2
1712	5	1		4	2	2017-12-26 15:08:40	2	1	149	19	1	2	2018-05-05		4
1713	5	1		4	2	2017-12-26 15:10:49	2	1	95	7	1	2	2018-12-03		11
1714	5	0		4	2	2017-12-15 17:09:43	2	1	7	7	2	2	2018-11-23		11
1715	5	0		4	2	2017-12-12 15:52:41	2	1	149	19	1	2	2021-10-19		46
1716	5	1		4	2	2017-12-09 17:19:08	2	1	149	19	1	2	2017-12-22		0
1717	5	0		4	2	2017-12-09 17:17:41	2	1	149	19	1	2	2022-09-25		57
1718	5	1		1	2	2017-12-09 17:13:56	2	1	50	14	2	2	2018-05-02		4
1719	5	0		4	2	2017-12-04 12:31:49	2	1	149	19	1	2	2022-01-08		49
1720	5	0		4	2	2017-12-04 12:33:30	2	1	74	11	1	1		2018-08-08	#NUM!
1721	5	0		4	2	2017-11-27 08:36:22	2	2	95	7	1	2	2019-01-20		13
1722	5	0		2	2	2017-11-27 08:41:44	2	2	72	10	1	2	2020-01-27		26
1723	5	1		4	2	2017-11-27 08:39:34	2	2	72	10	1	2	2018-01-07		1
1724	5	1		4	2	2017-11-24 08:55:01	2	1	153	19	2	2	2017-12-10		0
1725	5	1		3	2	2017-11-22 16:10:02	2	1	149	19	1	2	2018-08-09		8
1726	5	0		4	2	2017-11-22 16:11:28	2	1	149	19	1	2	2019-03-26		16
1727	5	0		2	2	2017-11-22 16:12:46	2	1	175	21	1	2	2017-12-16		0
1728	5	0		4	2	2017-11-22 16:14:00	2	1	149	19	1	2	2018-04-29		5
1729	5	1		4	2	2017-11-16 16:11:40	2	1	43	1	1	2	2019-01-09		13
1730	5	1		1	2	2017-11-14 07:57:06	2	1	149	19	1	2	2018-05-29		6
1731	5	0		1	2	2017-11-10 15:55:54	2	1	4	23	1	2	2018-05-29		6
1732	5	1		4	2	2017-11-10 11:31:08	2	1	149	19	1	2	2019-01-12		14
1733	5	0		1	2	2017-11-11 15:13:33	2	1	149	19	1	2	2017-12-13		1
1734	5	0		4	2	2017-11-10 14:21:47	2	1	189	14	2	2	2019-09-27		22
1735	5	0		4	2	2017-11-11 15:15:18	2	1	153	19	2	2	2019-07-09		19
1736	5	0		4	2	2017-11-11 15:20:51	2	1	162	2	2	2	2022-08-23		57
1737	5	1		2	2	2017-11-10 15:54:38	2	1	149	19	1	1		2020-10-21	#NUM!
1738	5	0		4	2	2017-11-08 11:18:09	2	1	149	19	1	2	2022-05-08		54
1739	5	0		4	2	2017-11-10 14:22:44	2	1	113	11	2	2	2022-02-12		51
1740	5	1		4	2	2017-11-07 13:30:03	2	1	91	12	1	1		2018-12-14	#NUM!
1741	5	0		4	2	2017-11-07 10:12:27	2	1	149	19	1	2	2018-05-24		6
1742	5	0		1	2	2017-11-07 10:11:05	1	1	149	19	1	2	2018-11-01		11
1743	5	1		4	2	2017-11-07 10:09:35	2	1	149	19	1	2	2019-11-10		24
1744	5	0		4	2	2017-11-06 10:52:47	1	1	67	1	2	2	2018-03-24		4
1745	5	1		1	2	2011-11-05	2	1	17	3	2	2	2012-12-31		13
1746	5	0		4	2	2012-03-01	2	1	192	13	2	2	2012-03-27		0
1747	5	1		4	2	2012-03-28	2	1	43	1	1	2	2012-04-05		0
1748	5	0		4	2	2011-03-29	2	1	43	1	1	2	2012-09-19		17
1749	5	0		4	2	2012-07-26	2	1	23	3	2	2	2012-09-19		1
1750	5	0		4	2	2012-04-10	2	1	10	3	1	2	2012-10-14		6
1751	5	0		4	2	2017-10-31 09:59:04	2	1	4	23	1	2	2018-04-03		5
1752	5	1		4	2	2012-03-28	2	1	43	1	1	2	2012-10-14		6
1753	5	1		4	2	2012-08-29	2	1	125	1	2	2	2012-11-06		2
1754	5	0		4	2	2012-08-30	2	1	43	1	1	2	2012-11-06		2
1755	5	0		4	2	2012-07-26	2	1	159	1	2	2	2013-01-03		5
1756	5	0		4	2	2012-09-10	2	1	185	15	2	2	2013-07-29		10
1757	5	1		4	2	2013-02-08	2	1	91	12	1	2	2013-02-08		0
1758	5	0		4	2	2017-11-07 10:07:30	2	1	149	19	1	2	2019-01-02		13
1759	5	1		2	2	2017-10-31 09:58:11	2	1	175	21	1	1		2020-05-05	#NUM!
1760	5	0		2	2	2017-10-31 13:14:38	2	1	43	1	1	2	2019-05-10		18
1761	5	0		4	2	2017-10-26 09:12:43	2	1	149	19	1	2	2019-03-07		16
1762	5	0		1	2	2017-10-26 09:13:47	2	1	149	19	1	2	2018-01-25		2
1763	5	1		2	2	2017-10-31 09:53:50	2	1	4	23	1	2	2018-07-07		8
1764	5	0		4	2	2017-11-17 15:27:39	2	1	149	19	1	2	2019-12-25		25
1765	5	0		4	2	2017-10-31 09:52:09	2	1	153	19	2	2	2021-10-20		47
1766	5	0		4	2	2017-10-31 09:50:45	2	1	144	23	2	2	2019-10-01		23
1767	5	0		4	2	2017-10-25 13:42:10	2	1	72	10	1	2	2018-02-05		3
1768	5	1		1	2	2017-10-25 13:43:08	2	1	79	14	2	1			#NUM!
1769	5	1		2	2	2017-10-20 16:19:26	2	1	145	13	2	2	2018-07-07		8
1770	5	1		4	2	2017-10-24 12:06:21	2	1	149	19	1	2	2021-01-21		38
1771	5	1		4	2	2017-10-20 16:20:21	2	1	151	5	1	2	2022-03-16		52
1772	5	1		4	2	2017-10-20 16:17:20	2	1	19	13	2	2	2018-10-16		11
1773	5	0		1	2	2017-10-19 23:21:13	2	1	149	19	1	2	2017-10-26		0
1774	5	0		4	2	2013-01-24	2	1	91	12	1	2	2013-08-13		6
1775	5	0		4	2	2013-03-15	2	1	91	12	1	2	2013-08-14		4
1776	5	0		1	2	2012-05-17	2	1	43	1	1	2	2013-09-18		16
1777	5	0		4	2	2013-10-23	2	1	43	1	1	2	2013-12-17		1
1778	5	0		4	2	2013-10-28	2	1	91	12	1	2	2013-12-17		1
1779	5	0		4	2	2014-02-26	2	1	195	24	2	2	2014-03-01		0
1780	5	1		4	2	2014-12-03	2	1	55	3	2	2	2014-03-01		#NUM!
1781	5	1		4	2	2014-02-27	2	1	198	24	1	2	2014-05-23		2
1782	5	1		4	2	2014-03-05	2	1	91	12	1	2	2014-05-23		2
1783	5	1		2	2	2017-10-19 10:01:16	2	1	145	13	2	2	2017-12-16		1
1784	5	1		4	2	2017-10-19 10:03:16	2	2	95	7	1	2	2018-04-26		6
1785	5	1		4	2	2017-10-19 09:58:52	2	1	144	23	2	2	2018-07-30		9
1786	5	1		4	2	2014-06-24	2	1	91	12	1	2	2014-06-24		0
1787	5	1		4	2	2014-03-21	2	1	43	1	1	2	2014-09-09		5
1788	5	0		4	2	2017-10-17 09:43:20	2	2	58	8	1	2	2018-04-13		5
1789	5	1		4	2	2017-10-17 09:44:01	2	1	149	19	1	2	2017-11-24		1
1790	5	0		1	2	2017-10-17 09:45:25	2	1	16	23	2	2	2019-12-25		26
1791	5	0		4	2	2017-10-16 08:24:29	2	1	69	5	2	2	2021-08-09		45
1792	5	0		4	2	2017-10-13 13:42:56	2	1	98	19	2	1		2019-05-22	#NUM!
1793	5	0		1	2	2017-10-10 11:14:48	2	1	91	12	1	2	2019-10-31		24
1794	5	0		4	2	2017-10-10 11:21:26	2	1	122	7	2	2	2018-12-18		14
1795	5	0		2	2	2014-08-14	2	1	72	10	1	2	2015-12-09		15
1796	5	1		2	2	2015-06-05	2	1	72	10	1	2	2015-12-09		6
1797	5	0		4	2	2013-07-01	2	1	100	10	2	2	2015-10-23		27
1798	5	0		4	2	2013-07-01	2	1	15	10	2	3	2019-07-11		72
1799	5	1		4	2	2017-10-16 14:10:30	2	1	95	7	1	2	2018-02-10		3
1800	5	0		4	2	2014-06-04	2	1	72	10	1	2	2015-09-21		15
1801	5	0		4	2	2015-08-21	2	1	169	20	1	2	2015-09-21		1
1802	5	0		2	2	2017-10-06	2	1	193	13	2	2	2015-09-15		#NUM!
1803	5	1		2	2	2014-03-24	2	1	72	10	1	2	2015-09-16		17
1804	5	0		1	2	2014-03-24	2	1	72	10	1	2	2015-09-15		17
1805	5	1		1	2	2011-09-26	2	1	51	10	2	2	2015-09-16		47
1806	5	1		4	2	2013-05-14	2	1	72	10	1	2	2015-07-16		26
1807	5	0		4	2	2013-05-16	2	1	72	10	1	2	2015-07-16		26
1808	5	1		2	2	2014-06-11	2	1	72	10	1	2	2015-05-19		11
1809	5	0		2	2	2014-03-24	2	1	193	13	2	2	2015-05-18		13
1810	5	1		1	2	2013-05-16	2	1	72	10	1	2	2015-04-24		23
1811	5	1		4	2	2017-10-06 11:38:35	2	1	17	3	2	2	2018-10-17		12
1812	5	0		1	2	2012-11-12	2	1	72	10	1	2	2015-02-24		27
1813	5	0		1	2	2014-06-04	2	1	72	10	1	2	2015-03-25		9
1814	5	0		1	2	2014-03-24	2	1	72	10	1	2	2015-03-24		12
1815	5	1		1	2	2014-03-24	2	1	72	10	1	2	2015-03-09		11
1816	5	0		1	2	2014-06-04	2	1	72	10	1	2	2015-03-09		9
1817	5	0		1	2	2014-06-17	2	1	51	10	2	2	2015-02-12		7
1818	5	0		1	2	2013-10-03	2	1	194	13	2	2	2015-02-12		16
1819	5	1		4	2	2012-11-08	2	1	56	10	2	2	2015-01-27		26
1820	5	0		4	2	2012-01-17	2	1	12	13	1	2	2015-01-08		35
1821	5	1		4	2	2014-06-04	2	1	72	10	1	2	2015-01-08		7
1822	5	1		4	1	2017-10-05 09:25:29	2	1	149	19	1	1		2018-11-19	#NUM!
1823	5	1		4	2	2011-11-19	2	1	149	19	1	2	2019-07-31		92
1824	5	0		4	2	2017-10-10 08:13:52	2	1	72	10	1	1		2020-08-27	#NUM!
1825	5	1		4	2	2017-10-10 08:14:29	2	1	51	10	2	2	2019-08-28		22
1826	5	0		4	2	2017-10-10 08:14:59	2	1	102	13	2	1		2020-04-22	#NUM!
1827	5	0		4	2	2017-10-05 09:23:40	2	1	149	19	1	2	2018-11-29		13
1828	5	0		4	2	2017-10-24 12:07:34	2	1	149	19	1	2	2018-05-02		6
1829	5	0		4	2	2017-10-03 09:03:42	1	1	149	19	1	2	2019-08-30		22
1830	5	0		2	2	2017-10-02 14:55:19	2	1	151	5	1	2	2018-11-17		13
1831	5	1		4	2	2017-10-02 11:50:29	2	1	71	2	1	2	2021-08-05		46
1832	5	0		4	2	2017-09-28 12:58:53	2	1	18	4	2	2	2017-11-19		1
1833	5	0		2	2	2013-05-17	2	1	136	14	1	2	2014-12-03		18
1834	5	1		2	2	2014-06-04	2	1	12	13	1	2	2014-12-03		5
1835	5	0		4	2	2017-09-28 12:56:53	2	1	149	19	1	2	2019-10-04		24
1836	5	0		4	2	2014-09-01	2	1	43	1	1	2	2015-01-20		4
1837	5	0		4	1	2014-05-16	2	1	43	1	1	2	2015-01-20		8
1838	5	1		4	2	2014-09-25	2	1	170	1	2	2	2015-01-27		4
1839	5	0		4	2	2014-04-09	2	1	72	10	1	2	2014-10-28		6
1840	5	0		4	2	2014-08-06	2	1	72	10	1	2	2014-10-28		2
1841	5	0		4	2	2014-07-09	2	1	43	1	1	2	2015-02-05		6
1842	5	1		4	2	2014-05-26	2	1	91	12	1	2	2015-02-05		8
1843	5	0		4	2	2014-05-12	2	1	43	1	1	2	2015-02-26		9
1844	5	0		4	2	2013-05-17	2	1	73	7	2	2	2014-09-23		16
1845	5	1		1	2	2013-10-03	2	1	12	13	1	2	2014-07-04		9
1846	5	1		4	2	2014-06-19	2	1	43	1	1	2	2015-02-26		8
1847	5	1		1	2	2013-10-03	2	1	194	13	2	2	2014-07-04		9
1848	5	0		1	2	2013-10-03	2	1	72	10	1	2	2014-04-01		5
1849	5	1		4	2	2015-03-13	2	1	10	3	1	2	2015-07-10		3
1850	5	0		4	2	2014-05-09	2	1	43	1	1	2	2015-07-10		14
1851	5	0		4	2	2012-01-17	2	1	51	10	2	2	2014-03-20		26
1852	5	0		4	2	2014-03-24	2	1	72	10	1	2	2014-03-20		#NUM!
1853	5	0		4	2	2015-07-01	2	1	125	1	2	2	2016-04-11		9
1854	5	1		4	2	2013-01-10	2	1	157	10	1	2	2014-03-06		13
1855	5	1		4	2	2013-05-16	2	1	72	10	1	2	2014-03-06		9
1856	5	1		4	2	2013-03-08	2	1	91	12	1	1		2014-07-08	#NUM!
1857	5	0		4	2	2013-05-16	2	1	12	13	1	2	2014-02-14		8
1858	5	1		4	2	2013-10-03	2	1	72	10	1	2	2014-01-07		3
1859	5	0		4	2	2013-10-03	2	1	72	10	1	2	2014-01-07		3
1860	5	1		2	2	2013-01-23	2	1	149	19	1	2	2018-09-27		68
1861	5	1		4	2	2018-04-05 08:45:12	2	1	175	21	1	2	2018-04-01		#NUM!
1862	5	1		4	2	2017-09-26 08:38:24	2	1	144	23	2	2	2018-07-03		9
1863	5	0		2	2	2013-01-21	2	1	149	19	1	2	2013-04-17		2
1864	5	0		1	2	2012-12-26	2	1	149	19	1	2	2013-04-17		3
1865	5	0		2	2	2012-09-28	2	1	4	23	1	2	2013-04-02		6
1866	5	1		4	2	2012-09-17	2	1	149	19	1	2	2019-01-15		75
1867	5	1		4	2	2013-07-30	2	1	149	19	1	1		2015-03-29	#NUM!
1868	5	0		4	2	2012-08-05	1	1	149	19	1	2	2013-07-27		11
1869	5	0		4	2	2011-10-20	2	1	149	19	1	3	2019-07-05		92
1870	5	0		4	2	2012-08-05	2	1	149	19	1	2	2013-08-04		11
1871	5	0		4	2	2013-07-05	2	1	153	19	2	2	2013-08-04		0
1872	5	1		4	2	2012-07-18	2	1	149	19	1	2	2013-08-20		13
1873	5	0		4	2	2013-06-24	2	1	149	19	1	2	2013-08-20		1
1874	5	0		4	2	2013-02-14	2	1	149	19	1	2	2013-09-08		6
1875	5	0		4	2	2012-10-17	2	1	149	19	1	2	2013-09-08		10
1876	5	0		2	2	2012-06-20	2	1	149	19	1	2	2013-09-10		14
1877	5	1		4	2	2013-07-03	2	1	175	21	1	2	2013-09-16		2
1878	5	0		4	2	2013-03-06	2	1	87	6	1	2	2013-09-19		6
1879	5	1		4	2	2013-07-08	2	1	149	19	1	2	2013-09-19		2
1880	5	1		4	2	2013-07-08	2	1	4	23	1	2	2013-09-23		2
1881	5	0		4	2	2013-09-20	2	1	153	19	2	2	2013-09-28		0
1882	5	0		1	2	2012-05-08	2	1	149	19	1	2	2013-10-03		16
1883	5	1		4	2	2013-07-03	2	1	149	19	1	2	2013-10-09		3
1884	5	1		4	2	2013-07-03	2	1	149	19	1	2	2013-10-09		3
1885	5	1		4	2	2013-10-08	2	1	149	19	1	2	2013-10-31		0
1886	5	0		4	2	2013-10-02	2	1	149	19	1	2	2013-10-31		0
1887	5	0		4	2	2013-07-05	2	1	145	13	2	2	2013-11-10		4
1888	5	0		4	2	2012-12-26	2	1	87	6	1	2	2013-11-10		10
1889	5	0		4	2	2013-03-07	2	1	149	19	1	2	2013-03-10		0
1890	5	0		1	2	2012-10-29	2	1	162	2	2	2	2013-11-18		12
1891	5	0		1	2	2013-07-03	2	1	175	21	1	2	2013-11-18		4
1892	5	1		2	2	2011-08-15	2	1	149	19	1	1		2013-03-30	#NUM!
1893	5	0		4	2	2014-05-16	2	1	149	19	1	1		2015-01-08	#NUM!
1894	5	0		4	2	2013-02-22	2	1	87	6	1	2	2019-04-03		73
1895	5	1		4	2	2012-09-18	2	1	187	16	1	2	2013-03-10		5
1896	5	0		3	2	2013-11-05	2	1	175	21	1	2	2013-11-19		0
1897	5	0		4	2	2012-08-10	2	1	149	19	1	2	2013-02-16		6
1898	5	0		1	2	2012-09-07	2	1	149	19	1	2	2013-11-25		14
1899	5	0		1	2	2013-09-20	2	1	149	19	1	2	2013-11-24		2
1900	5	0		4	2	2012-04-09	2	1	149	19	1	1		2015-06-22	#NUM!
1901	5	0		4	2	2012-11-23	2	1	149	19	1	1		2015-01-27	#NUM!
1902	5	1		4	2	2012-05-29	2	1	98	19	2	1		2022-02-03	#NUM!
1903	5	0		4	2	2013-10-14	1	1	149	19	1	3	2021-08-04		93
1904	5	0		4	2	2013-10-14	2	1	149	19	1	2	2013-12-02		1
1905	5	1		4	2	2013-10-14	2	1	153	19	2	2	2013-12-18		2
1906	5	1		4	2	2012-12-17	2	1	149	19	1	1		2013-12-07	#NUM!
1907	5	1		4	2	2013-10-14	2	1	96	14	1	2	2013-12-30		2
1908	5	0		4	2	2013-10-08	2	1	149	19	1	2	2013-12-30		2
1909	5	0		4	2	2012-09-21	2	1	149	19	1	2	2013-03-16		5
1910	5	0		4	2	2013-10-08	2	1	123	18	2	2	2013-12-31		2
1911	5	0		4	2	2012-09-11	2	1	149	19	1	2	2013-01-03		3
1912	5	0		4	2	2013-11-15	2	1	149	19	1	2	2014-08-09		8
1913	5	1		4	2	2013-04-09	2	1	74	11	1	2	2014-09-02		16
1914	5	1		4	2	2013-03-06	2	1	149	19	1	2	2014-08-09		17
1915	5	1		4	2	2014-03-19	2	1	149	19	1	1		2020-11-30	#NUM!
1916	5	0		4	2	2014-03-21	2	1	149	19	1	2	2017-11-11		43
1917	5	0		4	2	2014-03-26	2	1	149	19	1	2	2014-09-02		5
1918	5	0		4	2	2013-04-01	2	1	149	19	1	2	2014-08-09		16
1919	5	0		2	2	2013-09-27	2	1	74	11	1	2	2014-07-25		9
1920	5	1		4	2	2014-06-30	2	1	149	19	1	2	2014-08-09		1
1921	5	0		4	2	2013-10-25	2	1	149	19	1	2	2019-04-15		65
1922	5	0		4	2	2013-10-25	2	1	149	19	1	2	2019-01-30		63
1923	5	1		4	2	2014-07-22	2	1	4	23	1	2	2018-04-06		44
1924	5	0		4	2	2014-06-16	2	1	187	16	1	2	2014-07-27		1
1925	5	0		4	2	2013-07-05	2	1	149	19	1	2	2014-07-15		12
1926	5	0		4	1	2013-09-23	2	1	149	19	1	2	2014-07-15		9
1927	5	0		4	2	2014-07-07	2	1	149	19	1	2	2014-09-02		1
1928	5	0		4	2	2014-05-12	2	1	149	19	1	2	2014-06-20		1
1929	5	0		4	2	2013-10-14	2	1	149	19	1	2	2014-09-06		10
1930	5	1		4	2	2014-05-23	2	1	149	19	1	2	2014-06-20		0
1931	5	0		4	2	2013-11-13	2	1	27	19	2	2	2014-06-18		7
1932	5	1		4	2	2014-03-15	2	1	149	19	1	2	2019-06-19		63
1933	5	0		4	2	2014-04-01	2	1	74	11	1	2	2014-05-23		1
1934	5	1		4	2	2013-12-27	2	1	149	19	1	2	2014-09-06		8
1935	5	0		4	2	2014-03-10	2	1	149	19	1	2	2019-09-23		66
1936	5	0		4	2	2014-04-28	2	1	149	19	1	2	2014-05-23		0
1937	5	1		4	2	2013-02-14	2	1	149	19	1	2	2014-05-20		15
1938	5	1		2	2	2014-05-23	2	1	4	23	1	2	2014-09-16		3
1939	5	0		2	2	2014-09-09	2	1	71	2	1	2	2014-09-16		0
1940	5	0		1	2	2014-09-16	2	1	149	19	1	2	2018-03-19		42
1941	5	0		4	2	2014-03-28	2	1	149	19	1	2	2014-05-20		1
1942	5	0		4	2	2014-04-02	2	1	149	19	1	2	2014-09-19		5
1943	5	1		1	2	2013-07-18	2	1	50	14	2	2	2014-05-17		9
1944	5	0		4	2	2013-07-03	2	1	149	19	1	2	2014-09-23		14
1945	5	0		4	2	2014-09-16	2	1	149	19	1	2	2021-10-28		85
1946	5	0		4	2	2013-06-17	2	1	149	19	1	2	2018-12-27		66
1947	5	0		4	2	2014-03-28	2	1	4	23	1	2	2014-04-11		0
1948	5	0		4	2	2014-01-06	2	1	149	19	1	2	2014-04-11		3
1949	5	1		1	2	2012-09-07	2	1	149	19	1	1		2013-09-29	#NUM!
1950	5	0		4	2	2014-02-12	2	1	149	19	1	2	2014-04-10		1
1951	5	0		4	2	2014-04-02	2	1	175	21	1	2	2014-04-10		0
1952	5	0		4	2	2014-01-06	2	1	149	19	1	2	2014-04-03		2
1953	5	1		4	2	2014-02-12	2	1	58	8	1	2	2014-09-22		7
1954	5	0		4	2	2013-02-01	2	1	166	23	2	2	2014-04-03		14
1955	5	1		4	2	2014-01-06	2	1	149	19	1	2	2014-03-27		2
1956	5	0		1	2	2014-08-04	2	1	149	19	1	2	2014-11-12		3
1957	5	1		1	2	2013-11-28	2	1	149	19	1	2	2014-03-21		3
1958	5	0		1	2	2011-12-08	2	1	153	19	2	2	2014-11-12		35
1959	5	1		1	2	2012-12-27	2	1	96	14	1	2	2014-03-21		14
1960	5	0		4	2	2014-08-18	2	1	149	19	1	2	2014-11-21		3
1961	5	0		4	2	2014-01-29	2	1	149	19	1	2	2014-03-07		1
1962	5	1		4	2	2014-09-16	2	1	4	23	1	2	2014-12-01		2
1963	5	1		4	2	2013-10-14	2	1	149	19	1	2	2014-12-01		13
1964	5	0		4	2	2014-02-12	2	1	4	23	1	2	2014-03-07		0
1965	5	1		1	2	2014-05-14	2	1	149	19	1	2	2014-12-23		7
1966	5	0		4	2	2013-12-23	2	1	149	19	1	2	2014-02-11		1
1967	5	0		1	2	2014-06-19	2	1	149	19	1	2	2014-12-26		6
1968	5	1		4	2	2013-02-14	2	1	149	19	1	2	2014-02-11		11
1969	5	0		1	2	2013-10-14	2	1	147	8	2	2	2014-12-26		14
1970	5	0		4	2	2013-09-11	2	1	149	19	1	2	2014-01-19		4
1971	5	0		4	2	2011-12-13	2	1	74	11	1	2	2014-01-19		25
1972	5	1		4	2	2012-08-17	2	1	175	21	1	2	2014-12-28		28
1973	5	1		4	2	2014-02-14	2	1	149	19	1	2	2014-01-18		#NUM!
1974	5	1		4	2	2013-08-09	2	1	149	19	1	2	2014-01-18		5
1975	5	0		4	2	2014-10-09	2	1	149	19	1	2	2014-12-28		2
1976	5	1		4	2	2015-05-04	2	1	74	11	1	2	2015-06-08		1
1977	5	0		4	2	2014-10-08	2	1	149	19	1	2	2014-12-30		2
1978	5	0		4	2	2014-10-08	2	1	149	19	1	2	2014-12-30		2
1979	5	1		4	2	2015-05-11	2	1	149	19	1	2	2015-08-07		2
1980	5	0		1	2	2014-02-04	2	1	149	19	1	2	2015-08-08		18
1981	5	1		1	2	2013-01-02	2	1	4	23	1	2	2015-08-08		31
1982	5	0		2	2	2013-11-13	2	1	96	14	1	2	2015-08-22		21
1983	5	1		2	2	2015-07-08	2	1	149	19	1	2	2015-08-22		1
1984	5	0		4	2	2015-05-11	2	1	149	19	1	2	2015-08-22		3
1985	5	0		4	2	2014-09-10	2	1	149	19	1	2	2015-08-22		11
1986	5	1		4	2	2017-09-07 09:32:40	2	1	17	3	2	2	2017-09-28		0
1987	5	0		4	2	2014-11-04	2	1	149	19	1	2	2015-08-04		9
1988	5	0		4	2	2015-04-02	2	1	58	8	1	2	2015-08-06		4
1989	5	0		4	2	2014-07-21	2	1	149	19	1	2	2015-09-14		13
1990	5	0		4	2	2014-08-22	2	1	149	19	1	2	2015-09-14		12
1991	5	0		1	2	2014-08-18	2	1	149	19	1	2	2015-07-27		11
1992	5	1		4	2	2014-03-26	2	1	149	19	1	2	2015-09-22		17
1993	5	0		1	2	2015-03-02	2	1	149	19	1	2	2015-07-26		4
1994	5	0		4	2	2012-08-20	2	1	91	12	1	2	2015-09-22		37
1995	5	0		1	2	2013-11-05	2	1	151	5	1	2	2015-07-24		20
1996	5	0		4	2	2014-08-15	2	1	149	19	1	2	2015-09-29		13
1997	5	0		1	2	2014-03-18	2	1	149	19	1	2	2015-07-24		16
[truncated: 4,526 more rows]
