# Supplementary material for: Current status and geographic inequities in solid organ and corneal transplantation in Ecuador (2010–2022)
Source: PeerJ. 2026 Jun 4;14:e21282. doi: 10.7717/peerj.21282 (PMC13242743; doi:10.7717/peerj.21282)
Supplement: Supplemental Information 2 [file peerj-14-21282-s002.xlsx]

## Sheet: details
Title:
Current Status and Geographic Inequities in Solid Organ and Corneal Transplantation in Ecuador (2010–2022)
Authors:
Daniel Romero-Alvarez, Erick Velasteguí, María Esther Castillo, Felipe Ortiz, Héctor Gutierrez-Espinoza, Isabel Baroja, Carlos Bastidas-Caldes
Description:
	Data for mapping transplant demand and transplant recipient
	for corneal tissue and solid organs studied here including
	kidney, liver, heart, and lung.
	In the dictionary tab you can find the description of each of the columns
	from the corresponding dataframes.

## Sheet: dictionary
VARIABLE	DESCRIPTION
DPA_CAN	Official Ecuadorian canton code
DPA_DESC	Official Ecuadorian canton name
DPA_PRO	Oficial Ecuadorian province code
DPA_DESP	Official Ecuadorian province name
tlp	Counts of patients demanding a transplant at the canton level
rece	Counts of patients receiving a transplant at the canton level
pop_2022	Total population per canton according to the official INEC 2022 censu
can_rur	Counts of people living in rural parishes per canton
rur_prop	Proportion of people living in rural parishes per canton
ur_rur	Definition of canton as urban (=1) or rural (=2)
inci	Rate of organ transplant demand
done	Rate of organ transplant recipients

## Sheet: cornea
DPA_CAN	DPA_DESC	DPA_PRO	DPA_DESP	tlp	rece	pop_2022	can_rur	rur_prop	ur_rur	inci	done	done_prop
0101	CUENCA	01	AZUAY	444	356	546815	230495	42.1523	1	8.11975	6.51043	80.1802
0102	GIRON	01	AZUAY	2	2	17399	9671	55.5837	1	1.14949	1.14949	100
0103	GUALACEO	01	AZUAY	16	15	46808	30137	64.3843	2	3.41822	3.20458	93.75
0104	NABON	01	AZUAY	8	6	18630	13906	74.643	2	4.29415	3.22061	75
0105	PAUTE	01	AZUAY	17	11	34109	19360	56.7592	1	4.98402	3.22496	64.7059
0106	PUCARA	01	AZUAY	8	7	11154	7958	71.3466	2	7.17231	6.27578	87.5
0107	SAN FERNANDO	01	AZUAY	2	2	4240	2311	54.5047	1	4.71698	4.71698	100
0108	SANTA ISABEL	01	AZUAY	6	6	25635	16376	63.8814	2	2.34055	2.34055	100
0109	SIGSIG	01	AZUAY	13	12	33997	23556	69.2885	2	3.82387	3.52972	92.3077
0110	OÃ‘A	01	AZUAY	1	0	5101	2750	53.911	1	1.9604	0	0
0111	CHORDELEG	01	AZUAY	3	2	11048	6684	60.4996	2	2.71542	1.81028	66.6667
0112	EL PAN	01	AZUAY	1	1	3540	1905	53.8136	1	2.82486	2.82486	100
0113	SEVILLA DE ORO	01	AZUAY	2	1	6700	4141	61.806	2	2.98507	1.49254	50
0114	GUACHAPALA	01	AZUAY	1	1	3807	1799	47.2551	1	2.62674	2.62674	100
0115	CAMILO PONCE ENRIQUEZ	01	AZUAY	4	2	5895	3683	62.4767	2	6.78541	3.39271	50
0201	GUARANDA	02	BOLIVAR	33	22	159105	92163	57.9259	1	2.0741	1.38273	66.6667
0203	CHIMBO	02	BOLIVAR	5	3	24295	14501	59.6872	1	2.05804	1.23482	60
0204	ECHEANDIA	02	BOLIVAR	3	2	15438	7096	45.9645	1	1.94326	1.2955	66.6667
0205	SAN MIGUEL	02	BOLIVAR	10	5	48091	26472	55.0456	1	2.07939	1.0397	50
0206	CALUMA	02	BOLIVAR	4	2	15495	8065	52.049	1	2.58148	1.29074	50
0301	AZOGUES	03	CAÃ‘AR	68	48	94827	45764	48.2605	1	7.17095	5.06185	70.5882
0302	BIBLIAN	03	CAÃ‘AR	14	12	16394	10216	62.3155	2	8.53971	7.31975	85.7143
0303	CAÃ‘AR	03	CAÃ‘AR	35	32	60595	38995	64.3535	2	5.77605	5.28096	91.4286
0304	LA TRONCAL	03	CAÃ‘AR	12	9	34505	13400	38.835	1	3.47776	2.60832	75
0305	EL TAMBO	03	CAÃ‘AR	3	2	6694	3070	45.862	1	4.48163	2.98775	66.6667
0306	DELEG	03	CAÃ‘AR	1	0	5611	3022	53.8585	1	1.78221	0	0
0307	SUSCAL	03	CAÃ‘AR	2	2	5705	4251	74.5136	2	3.5057	3.5057	100
0401	TULCAN	04	CARCHI	29	14	122460	45951	37.5233	1	2.36812	1.14323	48.2759
0402	BOLIVAR	04	CARCHI	3	1	16265	9391	57.7375	1	1.84445	0.614817	33.3333
0403	ESPEJO	04	CARCHI	1	1	22842	11950	52.3159	1	0.43779	0.43779	100
0404	MIRA	04	CARCHI	3	1	15564	8934	57.4017	1	1.92753	0.642508	33.3333
0405	MONTUFAR	04	CARCHI	3	3	45496	20134	44.2544	1	0.659399	0.659399	100
0406	SAN PEDRO DE HUACA	04	CARCHI	2	0	7780	3391	43.5861	1	2.57069	0	0
0501	LATACUNGA	05	COTOPAXI	54	35	255186	142067	55.6719	1	2.1161	1.37155	64.8148
0502	LA MANA	05	COTOPAXI	5	3	36289	16076	44.2999	1	1.37783	0.826697	60
0503	PANGUA	05	COTOPAXI	5	2	27768	17997	64.812	2	1.80063	0.720254	40
0504	PUJILI	05	COTOPAXI	8	7	92780	54977	59.2552	1	0.862255	0.754473	87.5
0505	SALCEDO	05	COTOPAXI	17	9	68774	45916	66.7636	2	2.47186	1.30863	52.9412
0506	SAQUISILI	05	COTOPAXI	3	1	31118	17491	56.2086	1	0.964072	0.321357	33.3333
0507	SIGCHOS	05	COTOPAXI	3	2	30480	19382	63.5892	2	0.984252	0.656168	66.6667
0601	RIOBAMBA	06	CHIMBORAZO	89	56	302889	104546	34.5163	1	2.93837	1.84886	62.9213
0602	ALAUSI	06	CHIMBORAZO	3	2	62894	38690	61.5162	2	0.476993	0.317995	66.6667
0603	COLTA	06	CHIMBORAZO	8	4	57106	31496	55.1536	1	1.4009	0.700452	50
0604	CHAMBO	06	CHIMBORAZO	3	1	12129	6149	50.6967	1	2.47341	0.82447	33.3333
0605	CHUNCHI	06	CHIMBORAZO	2	1	17164	8688	50.6176	1	1.16523	0.582615	50
0606	GUAMOTE	06	CHIMBORAZO	4	3	49883	37937	76.052	2	0.801876	0.601407	75
0607	GUANO	06	CHIMBORAZO	10	6	52899	33194	62.7498	2	1.89039	1.13424	60
0609	PENIPE	06	CHIMBORAZO	1	1	8345	4867	58.3223	1	1.19832	1.19832	100
0701	MACHALA	07	EL ORO	45	30	287833	36468	12.6698	1	1.56341	1.04227	66.6667
0702	ARENILLAS	07	EL ORO	4	4	24238	6814	28.1129	1	1.6503	1.6503	100
0703	ATAHUALPA	07	EL ORO	2	1	6724	3562	52.9744	1	2.97442	1.48721	50
0704	BALSAS	07	EL ORO	1	1	5249	1966	37.4548	1	1.90512	1.90512	100
0705	CHILLA	07	EL ORO	2	1	2865	997	34.7993	1	6.9808	3.4904	50
0706	EL GUABO	07	EL ORO	5	4	40126	19798	49.3396	1	1.24607	0.99686	80
0707	HUAQUILLAS	07	EL ORO	5	3	34732	2309	6.64805	1	1.43959	0.863757	60
0708	MARCABELI	07	EL ORO	1	1	4937	1455	29.4713	1	2.02552	2.02552	100
0709	PASAJE	07	EL ORO	16	13	81936	24498	29.8989	1	1.95274	1.5866	81.25
0710	PIÃ‘AS	07	EL ORO	9	8	40353	13944	34.5551	1	2.23032	1.9825	88.8889
0711	PORTOVELO	07	EL ORO	4	3	14225	4017	28.239	1	2.81195	2.10896	75
0712	SANTA ROSA	07	EL ORO	9	8	84484	23359	27.649	1	1.06529	0.946925	88.8889
0713	ZARUMA	07	EL ORO	2	2	39838	16248	40.7852	1	0.502033	0.502033	100
0714	LAS LAJAS	07	EL ORO	1	1	5481	2738	49.9544	1	1.82448	1.82448	100
0801	ESMERALDAS	08	ESMERALDAS	28	16	274368	74443	27.1325	1	1.02053	0.583158	57.1429
0802	ELOY ALFARO	08	ESMERALDAS	1	0	52434	35467	67.6412	2	0.190716	0	0
0804	QUININDE	08	ESMERALDAS	10	3	135851	85583	62.9977	2	0.736101	0.22083	30
0805	SAN LORENZO	08	ESMERALDAS	1	0	50419	19076	37.8349	1	0.198338	0	0
0806	ATACAMES	08	ESMERALDAS	2	0	41425	25154	60.7218	2	0.4828	0	0
0807	RIOVERDE	08	ESMERALDAS	1	1	33184	23701	71.423	2	0.30135	0.30135	100
0808	LA CONCORDIA	08	ESMERALDAS	6	4	32630	11857	36.3377	1	1.8388	1.22587	66.6667
0901	GUAYAQUIL	09	GUAYAS	599	485	2715995	204366	7.52454	1	2.20545	1.78572	80.9683
0902	ALFREDO BAQUERIZO MORENO	09	GUAYAS	4	4	18255	11364	62.2514	2	2.19118	2.19118	100
0903	BALAO	09	GUAYAS	2	1	13224	4969	37.5756	1	1.5124	0.756201	50
0904	BALZAR	09	GUAYAS	9	7	63413	22705	35.805	1	1.41927	1.10387	77.7778
0905	COLIMES	09	GUAYAS	1	1	24086	14003	58.1375	1	0.415179	0.415179	100
0906	DAULE	09	GUAYAS	19	15	155892	71115	45.6181	1	1.21879	0.962205	78.9474
0907	DURAN	09	GUAYAS	35	31	106601	5282	4.95493	1	3.28327	2.90804	88.5714
0908	EMPALME	09	GUAYAS	6	5	93315	40887	43.8161	1	0.642983	0.53582	83.3333
0909	EL TRIUNFO	09	GUAYAS	12	10	46813	16492	35.2295	1	2.56339	2.13616	83.3333
0910	MILAGRO	09	GUAYAS	44	38	223931	61441	27.4375	1	1.96489	1.69695	86.3636
0911	NARANJAL	09	GUAYAS	7	5	57214	28111	49.1331	1	1.22348	0.873912	71.4286
0912	NARANJITO	09	GUAYAS	17	16	38724	11953	30.8672	1	4.39004	4.1318	94.1176
0914	PEDRO CARBO	09	GUAYAS	10	9	46428	23114	49.7846	1	2.15387	1.93849	90
0916	SAMBORONDON	09	GUAYAS	22	17	84217	24047	28.5536	1	2.6123	2.01859	77.2727
0918	SANTA LUCIA	09	GUAYAS	6	2	36462	22566	61.8891	2	1.64555	0.548516	33.3333
0919	SALITRE	09	GUAYAS	12	10	55584	35661	64.157	2	2.15889	1.79908	83.3333
0920	SAN JACINTO DE YAGUACHI	09	GUAYAS	4	2	54396	30646	56.3387	1	0.735348	0.367674	50
0921	PLAYAS	09	GUAYAS	2	2	44231	12723	28.7649	1	0.452172	0.452172	100
0922	SIMON BOLIVAR	09	GUAYAS	1	0	15976	10034	62.8067	2	0.625939	0	0
0924	LOMAS DE SARGENTILLO	09	GUAYAS	2	2	15706	4877	31.0518	1	1.2734	1.2734	100
0927	GNRAL. ANTONIO ELIZALDE	09	GUAYAS	1	1	7635	3065	40.1441	1	1.30976	1.30976	100
0928	ISIDRO AYORA	09	GUAYAS	2	2	6586	2769	42.0437	1	3.03674	3.03674	100
1001	IBARRA	10	IMBABURA	42	26	234080	86217	36.8323	1	1.79426	1.11073	61.9048
1002	ANTONIO ANTE	10	IMBABURA	8	5	42130	20607	48.9129	1	1.89888	1.1868	62.5
1003	COTACACHI	10	IMBABURA	6	4	54786	38439	70.1621	2	1.09517	0.730114	66.6667
1004	OTAVALO	10	IMBABURA	21	11	122023	74979	61.4466	2	1.72099	0.901469	52.381
1005	PIMAMPIRO	10	IMBABURA	1	0	20586	11640	56.5433	1	0.485767	0	0
1006	SAN MIGUEL DE URCUQUI	10	IMBABURA	1	0	20316	13463	66.268	2	0.492223	0	0
1101	LOJA	11	LOJA	89	66	301473	71431	23.694	1	2.95217	2.18925	74.1573
1102	CALVAS	11	LOJA	2	1	44996	19150	42.5593	1	0.444484	0.222242	50
1103	CATAMAYO	11	LOJA	6	4	31708	9170	28.9201	1	1.89227	1.26151	66.6667
1105	CHAGUARPAMBA	11	LOJA	2	2	12697	5863	46.1763	1	1.57518	1.57518	100
1106	ESPINDOLA	11	LOJA	1	0	23171	15791	68.1498	2	0.431574	0	0
1107	GONZANAMA	11	LOJA	1	1	22718	12100	53.2617	1	0.44018	0.44018	100
1108	MACARA	11	LOJA	1	1	28603	8718	30.4793	1	0.349614	0.349614	100
1109	PALTAS	11	LOJA	2	0	43677	20330	46.5462	1	0.457907	0	0
1111	SARAGURO	11	LOJA	8	7	39622	27432	69.2343	2	2.01908	1.7667	87.5
1113	ZAPOTILLO	11	LOJA	2	2	17127	9718	56.7408	1	1.16775	1.16775	100
1116	OLMEDO	11	LOJA	2	1	8269	4329	52.3522	1	2.41867	1.20934	50
1201	BABAHOYO	12	LOS RIOS	15	11	233485	100914	43.2208	1	0.64244	0.471122	73.3333
1202	BABA	12	LOS RIOS	2	1	40643	29141	71.6999	2	0.49209	0.246045	50
1203	MONTALVO	12	LOS RIOS	2	2	20562	8763	42.6174	1	0.972668	0.972668	100
1204	PUEBLOVIEJO	12	LOS RIOS	2	1	31498	20247	64.2803	2	0.634961	0.31748	50
1205	QUEVEDO	12	LOS RIOS	26	19	259407	64216	24.7549	1	1.00229	0.73244	73.0769
1206	URDANETA	12	LOS RIOS	7	7	40421	25090	62.0717	2	1.73177	1.73177	100
1207	VENTANAS	12	LOS RIOS	3	1	85851	36742	42.7974	1	0.349443	0.116481	33.3333
1208	VINCES	12	LOS RIOS	5	3	113153	55567	49.1078	1	0.44188	0.265128	60
1209	PALENQUE	12	LOS RIOS	4	3	23478	12303	52.4022	1	1.70372	1.27779	75
1210	BUENA FE	12	LOS RIOS	3	1	61743	26656	43.1725	1	0.485885	0.161962	33.3333
1212	MOCACHE	12	LOS RIOS	4	3	35745	19829	55.4735	1	1.11904	0.839278	75
1301	PORTOVIEJO	13	MANABI	49	35	404630	112520	27.8081	1	1.21098	0.864988	71.4286
1303	CHONE	13	MANABI	9	8	226335	108301	47.8499	1	0.397641	0.353458	88.8889
1304	EL CARMEN	13	MANABI	5	0	110076	54450	49.4658	1	0.454232	0	0
1305	FLAVIO ALFARO	13	MANABI	2	2	36401	21542	59.1797	1	0.549435	0.549435	100
1306	JIPIJAPA	13	MANABI	9	4	136863	39735	29.0327	1	0.657592	0.292263	44.4444
1307	JUNIN	13	MANABI	1	1	32135	17386	54.103	1	0.311187	0.311187	100
1308	MANTA	13	MANABI	39	32	251700	27681	10.9976	1	1.54946	1.27135	82.0513
1309	MONTECRISTI	13	MANABI	7	7	56029	19570	34.9283	1	1.24935	1.24935	100
1310	PAJAN	13	MANABI	4	1	73131	33412	45.6879	1	0.546964	0.136741	25
1312	ROCAFUERTE	13	MANABI	5	3	43742	26672	60.9757	2	1.14307	0.68584	60
1313	SANTA ANA	13	MANABI	5	5	80492	37228	46.2506	1	0.62118	0.62118	100
1314	SUCRE	13	MANABI	3	2	96509	48493	50.2471	1	0.310852	0.207235	66.6667
1315	TOSAGUA	13	MANABI	3	2	43401	26365	60.7474	2	0.691228	0.460819	66.6667
1316	24 DE MAYO	13	MANABI	2	1	50718	22806	44.9663	1	0.394337	0.197169	50
1317	PEDERNALES	13	MANABI	1	1	73022	42508	58.2126	1	0.136945	0.136945	100
1319	PUERTO LOPEZ	13	MANABI	1	1	20374	8581	42.1174	1	0.490822	0.490822	100
1401	MORONA	14	MORONA SANTIAGO	10	6	49987	31730	63.4765	2	2.00052	1.20031	60
1402	GUALAQUIZA	14	MORONA SANTIAGO	1	0	22444	13300	59.2586	1	0.445553	0	0
1403	LIMON INDANZA	14	MORONA SANTIAGO	1	1	11824	6540	55.3112	1	0.845737	0.845737	100
1405	SANTIAGO	14	MORONA SANTIAGO	3	3	9682	6548	67.6307	2	3.09853	3.09853	100
1406	SUCUA	14	MORONA SANTIAGO	4	4	24456	14851	60.7254	2	1.63559	1.63559	100
1408	SAN JUAN BOSCO	14	MORONA SANTIAGO	1	1	3350	2182	65.1343	2	2.98507	2.98507	100
1410	LOGROÃO	14	MORONA SANTIAGO	2	2	7035	5847	83.113	2	2.84293	2.84293	100
1501	TENA	15	NAPO	13	8	81791	55146	67.4231	2	1.58942	0.978103	61.5385
1503	ARCHIDONA	15	NAPO	3	1	32335	25560	79.0475	2	0.927787	0.309262	33.3333
1504	EL CHACO	15	NAPO	3	2	5340	3033	56.7978	1	5.61798	3.74532	66.6667
1507	QUIJOS	15	NAPO	2	0	7157	4389	61.3246	2	2.79447	0	0
1601	PASTAZA	16	PASTAZA	5	3	72769	45151	62.047	2	0.687106	0.412263	60
1602	MERA	16	PASTAZA	2	2	9639	7119	73.8562	2	2.0749	2.0749	100
1701	QUITO	17	PICHINCHA	1066	572	2144576	764223	35.6352	1	4.97068	2.66719	53.6585
1702	CAYAMBE	17	PICHINCHA	23	15	90908	55095	60.6052	2	2.53003	1.65002	65.2174
1703	MEJIA	17	PICHINCHA	30	17	63322	41810	66.0276	2	4.73769	2.68469	56.6667
1704	PEDRO MONCAYO	17	PICHINCHA	7	4	26791	19073	71.1918	2	2.61282	1.49304	57.1429
1705	RUMIÃAHUI	17	PICHINCHA	40	23	61130	15659	25.6159	1	6.54343	3.76247	57.5
1707	SAN MIGUEL DE LOS BANCOS	17	PICHINCHA	2	1	10913	6140	56.2632	1	1.83268	0.916338	50
1708	PEDRO VICENTE MALDONADO	17	PICHINCHA	2	0	8390	4371	52.0977	1	2.38379	0	0
1709	PUERTO QUITO	17	PICHINCHA	4	1	21878	13543	61.9024	2	1.82832	0.45708	25
1801	AMBATO	18	TUNGURAHUA	101	51	395268	203522	51.4896	1	2.55523	1.29026	50.495
1802	BAÃ‘OS DE AGUA SANTA	18	TUNGURAHUA	6	3	21965	8877	40.4143	1	2.73162	1.36581	50
1803	CEVALLOS	18	TUNGURAHUA	2	1	5236	2910	55.5768	1	3.81971	1.90985	50
1804	MOCHA	18	TUNGURAHUA	2	1	6328	3989	63.0373	2	3.16056	1.58028	50
1805	PATATE	18	TUNGURAHUA	1	0	12084	8761	72.5008	2	0.827541	0	0
1806	QUERO	18	TUNGURAHUA	3	2	17515	12592	71.8927	2	1.71282	1.14188	66.6667
1807	SAN PEDRO DE PELILEO	18	TUNGURAHUA	25	21	64288	48052	74.7449	2	3.88875	3.26655	84
1808	SANTIAGO DE PILLARO	18	TUNGURAHUA	6	5	48462	33382	68.8828	2	1.23808	1.03174	83.3333
1809	TISALEO	18	TUNGURAHUA	3	1	7267	5463	75.1755	2	4.12825	1.37608	33.3333
1901	ZAMORA	19	ZAMORA CHINCHIPE	7	6	32174	12757	39.65	1	2.17567	1.86486	85.7143
1902	CHINCHIPE	19	ZAMORA CHINCHIPE	1	0	10487	5340	50.9202	1	0.953562	0	0
1905	YANTZAZA	19	ZAMORA CHINCHIPE	1	1	21741	10321	47.4725	1	0.45996	0.45996	100
1906	EL PANGUI	19	ZAMORA CHINCHIPE	1	1	5840	3730	63.8699	2	1.71233	1.71233	100
1909	PAQUISHA	19	ZAMORA CHINCHIPE	1	1	2394	1756	73.35	2	4.17711	4.17711	100
2002	ISABELA	20	GALAPAGOS	1	1	1010	139	13.7624	1	9.90099	9.90099	100
2101	LAGO AGRIO	21	SUCUMBIOS	10	4	85280	43481	50.9862	1	1.17261	0.469043	40
2104	SHUSHUFINDI	21	SUCUMBIOS	8	4	30530	20037	65.6305	2	2.62037	1.31019	50
2106	CASCALES	21	SUCUMBIOS	1	1	6196	4691	75.7101	2	1.61394	1.61394	100
2107	CUYABENO	21	SUCUMBIOS	1	0	3956	3183	80.4601	2	2.52781	0	0
2201	ORELLANA	22	ORELLANA	8	3	68644	36441	53.0869	1	1.16543	0.437037	37.5
2203	LA JOYA DE LOS SACHAS	22	ORELLANA	3	0	27520	19793	71.9222	2	1.09012	0	0
2204	LORETO	22	ORELLANA	4	2	20280	16946	83.5602	2	1.97239	0.986193	50
2301	SANTO DOMINGO	23	SANTO DOMINGO DE LOS TSACHILAS	34	20	382351	114815	30.0287	1	0.889235	0.52308	58.8235
2401	SANTA ELENA	24	SANTA ELENA	16	14	173116	116831	67.4871	2	0.924236	0.808706	87.5
2402	LA LIBERTAD	24	SANTA ELENA	10	6	95934	10271	10.7063	1	1.04238	0.62543	60
2403	SALINAS	24	SANTA ELENA	9	8	67870	33028	48.6636	1	1.32606	1.17872	88.8889

## Sheet: kidney
DPA_CAN	DPA_DESC	DPA_PRO	DPA_DESP	tlp	rece	pop_2022	can_rur	rur_prop	ur_rur	inci	done
0101	CUENCA	01	AZUAY	101	69	546815	230495	42.1523	1	1.84706	1.26185
0103	GUALACEO	01	AZUAY	5	3	46808	30137	64.3843	2	1.06819	0.640916
0105	PAUTE	01	AZUAY	4	4	34109	19360	56.7592	1	1.17271	1.17271
0107	SAN FERNANDO	01	AZUAY	1	1	4240	2311	54.5047	1	2.35849	2.35849
0108	SANTA ISABEL	01	AZUAY	3	3	25635	16376	63.8814	2	1.17028	1.17028
0109	SIGSIG	01	AZUAY	2	2	33997	23556	69.2885	2	0.588287	0.588287
0111	CHORDELEG	01	AZUAY	1	0	11048	6684	60.4996	2	0.905141	0
0115	CAMILO PONCE ENRIQUEZ	01	AZUAY	1	1	5895	3683	62.4767	2	1.69635	1.69635
0201	GUARANDA	02	BOLIVAR	12	6	159105	92163	57.9259	1	0.754219	0.377109
0203	CHIMBO	02	BOLIVAR	3	3	24295	14501	59.6872	1	1.23482	1.23482
0204	ECHEANDIA	02	BOLIVAR	1	1	15438	7096	45.9645	1	0.647752	0.647752
0205	SAN MIGUEL	02	BOLIVAR	4	4	48091	26472	55.0456	1	0.831756	0.831756
0206	CALUMA	02	BOLIVAR	2	1	15495	8065	52.049	1	1.29074	0.645369
0301	AZOGUES	03	CAÃ‘AR	18	12	94827	45764	48.2605	1	1.89819	1.26546
0302	BIBLIAN	03	CAÃ‘AR	5	5	16394	10216	62.3155	2	3.0499	3.0499
0303	CAÃ‘AR	03	CAÃ‘AR	3	3	60595	38995	64.3535	2	0.49509	0.49509
0304	LA TRONCAL	03	CAÃ‘AR	4	1	34505	13400	38.835	1	1.15925	0.289813
0305	EL TAMBO	03	CAÃ‘AR	1	1	6694	3070	45.862	1	1.49388	1.49388
0401	TULCAN	04	CARCHI	12	5	122460	45951	37.5233	1	0.979912	0.408297
0402	BOLIVAR	04	CARCHI	8	3	16265	9391	57.7375	1	4.91854	1.84445
0403	ESPEJO	04	CARCHI	3	2	22842	11950	52.3159	1	1.31337	0.87558
0404	MIRA	04	CARCHI	2	1	15564	8934	57.4017	1	1.28502	0.642508
0405	MONTUFAR	04	CARCHI	1	0	45496	20134	44.2544	1	0.2198	0
0501	LATACUNGA	05	COTOPAXI	32	22	255186	142067	55.6719	1	1.25399	0.862116
0502	LA MANA	05	COTOPAXI	4	2	36289	16076	44.2999	1	1.10226	0.551131
0504	PUJILI	05	COTOPAXI	5	1	92780	54977	59.2552	1	0.538909	0.107782
0505	SALCEDO	05	COTOPAXI	8	5	68774	45916	66.7636	2	1.16323	0.727019
0507	SIGCHOS	05	COTOPAXI	1	0	30480	19382	63.5892	2	0.328084	0
0601	RIOBAMBA	06	CHIMBORAZO	33	17	302889	104546	34.5163	1	1.08951	0.561262
0603	COLTA	06	CHIMBORAZO	1	1	57106	31496	55.1536	1	0.175113	0.175113
0604	CHAMBO	06	CHIMBORAZO	1	1	12129	6149	50.6967	1	0.82447	0.82447
0605	CHUNCHI	06	CHIMBORAZO	1	1	17164	8688	50.6176	1	0.582615	0.582615
0606	GUAMOTE	06	CHIMBORAZO	1	1	49883	37937	76.052	2	0.200469	0.200469
0607	GUANO	06	CHIMBORAZO	2	1	52899	33194	62.7498	2	0.378079	0.189039
0608	PALLATANGA	06	CHIMBORAZO	1	0	14505	7679	52.9404	1	0.689417	0
0609	PENIPE	06	CHIMBORAZO	1	0	8345	4867	58.3223	1	1.19832	0
0610	CUMANDA	06	CHIMBORAZO	1	0	8896	3174	35.679	1	1.1241	0
0701	MACHALA	07	EL ORO	29	14	287833	36468	12.6698	1	1.00753	0.486393
0702	ARENILLAS	07	EL ORO	3	2	24238	6814	28.1129	1	1.23773	0.825151
0704	BALSAS	07	EL ORO	1	1	5249	1966	37.4548	1	1.90512	1.90512
0706	EL GUABO	07	EL ORO	1	0	40126	19798	49.3396	1	0.249215	0
0707	HUAQUILLAS	07	EL ORO	1	1	34732	2309	6.64805	1	0.287919	0.287919
0709	PASAJE	07	EL ORO	3	2	81936	24498	29.8989	1	0.366139	0.244093
0712	SANTA ROSA	07	EL ORO	4	1	84484	23359	27.649	1	0.473462	0.118366
0713	ZARUMA	07	EL ORO	5	2	39838	16248	40.7852	1	1.25508	0.502033
0714	LAS LAJAS	07	EL ORO	1	1	5481	2738	49.9544	1	1.82448	1.82448
0801	ESMERALDAS	08	ESMERALDAS	13	8	274368	74443	27.1325	1	0.473816	0.291579
0802	ELOY ALFARO	08	ESMERALDAS	1	0	52434	35467	67.6412	2	0.190716	0
0804	QUININDE	08	ESMERALDAS	6	3	135851	85583	62.9977	2	0.44166	0.22083
0805	SAN LORENZO	08	ESMERALDAS	1	0	50419	19076	37.8349	1	0.198338	0
0806	ATACAMES	08	ESMERALDAS	2	2	41425	25154	60.7218	2	0.4828	0.4828
0808	LA CONCORDIA	08	ESMERALDAS	4	4	32630	11857	36.3377	1	1.22587	1.22587
0901	GUAYAQUIL	09	GUAYAS	429	164	2715995	204366	7.52454	1	1.57953	0.60383
0902	ALFREDO BAQUERIZO MORENO	09	GUAYAS	1	1	18255	11364	62.2514	2	0.547795	0.547795
0903	BALAO	09	GUAYAS	2	0	13224	4969	37.5756	1	1.5124	0
0904	BALZAR	09	GUAYAS	14	3	63413	22705	35.805	1	2.20775	0.473089
0905	COLIMES	09	GUAYAS	3	2	24086	14003	58.1375	1	1.24554	0.830358
0906	DAULE	09	GUAYAS	15	4	155892	71115	45.6181	1	0.962205	0.256588
0907	DURAN	09	GUAYAS	36	12	106601	5282	4.95493	1	3.37708	1.12569
0908	EMPALME	09	GUAYAS	20	8	93315	40887	43.8161	1	2.14328	0.857311
0909	EL TRIUNFO	09	GUAYAS	9	3	46813	16492	35.2295	1	1.92254	0.640848
0910	MILAGRO	09	GUAYAS	23	5	223931	61441	27.4375	1	1.0271	0.223283
0911	NARANJAL	09	GUAYAS	5	1	57214	28111	49.1331	1	0.873912	0.174782
0912	NARANJITO	09	GUAYAS	3	0	38724	11953	30.8672	1	0.774713	0
0913	PALESTINA	09	GUAYAS	3	1	9647	4356	45.1539	1	3.10978	1.03659
0914	PEDRO CARBO	09	GUAYAS	3	1	46428	23114	49.7846	1	0.646162	0.215387
0916	SAMBORONDON	09	GUAYAS	14	5	84217	24047	28.5536	1	1.66237	0.593704
0918	SANTA LUCIA	09	GUAYAS	1	1	36462	22566	61.8891	2	0.274258	0.274258
0919	SALITRE	09	GUAYAS	4	1	55584	35661	64.157	2	0.719632	0.179908
0920	SAN JACINTO DE YAGUACHI	09	GUAYAS	4	1	54396	30646	56.3387	1	0.735348	0.183837
0921	PLAYAS	09	GUAYAS	5	1	44231	12723	28.7649	1	1.13043	0.226086
0924	LOMAS DE SARGENTILLO	09	GUAYAS	3	0	15706	4877	31.0518	1	1.9101	0
0927	GNRAL. ANTONIO ELIZALDE	09	GUAYAS	3	0	7635	3065	40.1441	1	3.92927	0
0928	ISIDRO AYORA	09	GUAYAS	1	0	6586	2769	42.0437	1	1.51837	0
1001	IBARRA	10	IMBABURA	36	23	234080	86217	36.8323	1	1.53794	0.98257
1002	ANTONIO ANTE	10	IMBABURA	7	6	42130	20607	48.9129	1	1.66152	1.42416
1003	COTACACHI	10	IMBABURA	7	5	54786	38439	70.1621	2	1.2777	0.912642
1004	OTAVALO	10	IMBABURA	11	4	122023	74979	61.4466	2	0.901469	0.327807
1005	PIMAMPIRO	10	IMBABURA	2	2	20586	11640	56.5433	1	0.971534	0.971534
1006	SAN MIGUEL DE URCUQUI	10	IMBABURA	3	0	20316	13463	66.268	2	1.47667	0
1101	LOJA	11	LOJA	52	36	301473	71431	23.694	1	1.72486	1.19414
1102	CALVAS	11	LOJA	3	3	44996	19150	42.5593	1	0.666726	0.666726
1103	CATAMAYO	11	LOJA	6	3	31708	9170	28.9201	1	1.89227	0.946133
1104	CELICA	11	LOJA	1	1	24972	12152	48.6625	1	0.400449	0.400449
1106	ESPINDOLA	11	LOJA	3	2	23171	15791	68.1498	2	1.29472	0.863148
1107	GONZANAMA	11	LOJA	1	1	22718	12100	53.2617	1	0.44018	0.44018
1108	MACARA	11	LOJA	1	1	28603	8718	30.4793	1	0.349614	0.349614
1109	PALTAS	11	LOJA	3	2	43677	20330	46.5462	1	0.68686	0.457907
1110	PUYANGO	11	LOJA	1	0	29547	15115	51.1558	1	0.338444	0
1111	SARAGURO	11	LOJA	1	1	39622	27432	69.2343	2	0.252385	0.252385
1112	SOZORANGA	11	LOJA	1	1	11251	6780	60.2613	2	0.88881	0.88881
1201	BABAHOYO	12	LOS RIOS	28	12	233485	100914	43.2208	1	1.19922	0.513952
1202	BABA	12	LOS RIOS	3	2	40643	29141	71.6999	2	0.738134	0.49209
1203	MONTALVO	12	LOS RIOS	3	2	20562	8763	42.6174	1	1.459	0.972668
1204	PUEBLOVIEJO	12	LOS RIOS	3	0	31498	20247	64.2803	2	0.952441	0
1205	QUEVEDO	12	LOS RIOS	47	24	259407	64216	24.7549	1	1.81182	0.925187
1206	URDANETA	12	LOS RIOS	1	1	40421	25090	62.0717	2	0.247396	0.247396
1207	VENTANAS	12	LOS RIOS	13	6	85851	36742	42.7974	1	1.51425	0.698885
1208	VINCES	12	LOS RIOS	14	6	113153	55567	49.1078	1	1.23726	0.530255
1209	PALENQUE	12	LOS RIOS	6	2	23478	12303	52.4022	1	2.55558	0.851861
1210	BUENA FE	12	LOS RIOS	7	4	61743	26656	43.1725	1	1.13373	0.647847
1211	VALENCIA	12	LOS RIOS	4	2	32822	15020	45.762	1	1.21869	0.609347
1212	MOCACHE	12	LOS RIOS	6	0	35745	19829	55.4735	1	1.67856	0
1213	QUINSALOMA	12	LOS RIOS	1	0	9235	5085	55.0623	1	1.08284	0
1301	PORTOVIEJO	13	MANABI	25	10	404630	112520	27.8081	1	0.617848	0.247139
1303	CHONE	13	MANABI	9	6	226335	108301	47.8499	1	0.397641	0.265094
1304	EL CARMEN	13	MANABI	13	4	110076	54450	49.4658	1	1.181	0.363385
1305	FLAVIO ALFARO	13	MANABI	1	1	36401	21542	59.1797	1	0.274718	0.274718
1306	JIPIJAPA	13	MANABI	9	2	136863	39735	29.0327	1	0.657592	0.146132
1307	JUNIN	13	MANABI	1	0	32135	17386	54.103	1	0.311187	0
1308	MANTA	13	MANABI	21	11	251700	27681	10.9976	1	0.834327	0.437028
1309	MONTECRISTI	13	MANABI	6	4	56029	19570	34.9283	1	1.07087	0.713916
1311	PICHINCHA	13	MANABI	9	4	52568	33607	63.9305	2	1.71207	0.760919
1313	SANTA ANA	13	MANABI	3	3	80492	37228	46.2506	1	0.372708	0.372708
1314	SUCRE	13	MANABI	3	0	96509	48493	50.2471	1	0.310852	0
1315	TOSAGUA	13	MANABI	3	2	43401	26365	60.7474	2	0.691228	0.460819
1316	24 DE MAYO	13	MANABI	3	1	50718	22806	44.9663	1	0.591506	0.197169
1317	PEDERNALES	13	MANABI	2	0	73022	42508	58.2126	1	0.27389	0
1319	PUERTO LOPEZ	13	MANABI	1	0	20374	8581	42.1174	1	0.490822	0
1321	JARAMIJO	13	MANABI	2	1	13636	954	6.99619	1	1.46671	0.733353
1322	SAN VICENTE	13	MANABI	3	1	21685	12010	55.3839	1	1.38344	0.461148
1401	MORONA	14	MORONA SANTIAGO	4	3	49987	31730	63.4765	2	0.800208	0.600156
1404	PALORA	14	MORONA SANTIAGO	1	1	7316	4649	63.5457	2	1.36687	1.36687
1405	SANTIAGO	14	MORONA SANTIAGO	1	1	9682	6548	67.6307	2	1.03284	1.03284
1406	SUCUA	14	MORONA SANTIAGO	3	2	24456	14851	60.7254	2	1.22669	0.817795
1501	TENA	15	NAPO	5	4	81791	55146	67.4231	2	0.611314	0.489051
1503	ARCHIDONA	15	NAPO	2	1	32335	25560	79.0475	2	0.618525	0.309262
1509	CARLOS JULIO AROSEMENA TOLA	15	NAPO	1	0	2687	1949	72.5344	2	3.72162	0
1601	PASTAZA	16	PASTAZA	12	5	72769	45151	62.047	2	1.64905	0.687106
1602	MERA	16	PASTAZA	3	1	9639	7119	73.8562	2	3.11236	1.03745
1701	QUITO	17	PICHINCHA	693	431	2144576	764223	35.6352	1	3.23141	2.00972
1702	CAYAMBE	17	PICHINCHA	7	4	90908	55095	60.6052	2	0.770009	0.440005
1703	MEJIA	17	PICHINCHA	19	9	63322	41810	66.0276	2	3.00054	1.42131
1705	RUMIÃAHUI	17	PICHINCHA	35	22	61130	15659	25.6159	1	5.7255	3.59889
1707	SAN MIGUEL DE LOS BANCOS	17	PICHINCHA	2	2	10913	6140	56.2632	1	1.83268	1.83268
1708	PEDRO VICENTE MALDONADO	17	PICHINCHA	1	0	8390	4371	52.0977	1	1.1919	0
1709	PUERTO QUITO	17	PICHINCHA	1	1	21878	13543	61.9024	2	0.45708	0.45708
1801	AMBATO	18	TUNGURAHUA	61	38	395268	203522	51.4896	1	1.54326	0.961373
1802	BAÃ‘OS DE AGUA SANTA	18	TUNGURAHUA	7	4	21965	8877	40.4143	1	3.18689	1.82108
1803	CEVALLOS	18	TUNGURAHUA	1	1	5236	2910	55.5768	1	1.90985	1.90985
1806	QUERO	18	TUNGURAHUA	4	4	17515	12592	71.8927	2	2.28376	2.28376
1807	SAN PEDRO DE PELILEO	18	TUNGURAHUA	9	7	64288	48052	74.7449	2	1.39995	1.08885
1808	SANTIAGO DE PILLARO	18	TUNGURAHUA	2	1	48462	33382	68.8828	2	0.412694	0.206347
1901	ZAMORA	19	ZAMORA CHINCHIPE	2	2	32174	12757	39.65	1	0.62162	0.62162
1904	YACUAMBI	19	ZAMORA CHINCHIPE	1	1	6370	4575	71.821	2	1.56986	1.56986
1906	EL PANGUI	19	ZAMORA CHINCHIPE	1	0	5840	3730	63.8699	2	1.71233	0
1909	PAQUISHA	19	ZAMORA CHINCHIPE	1	1	2394	1756	73.35	2	4.17711	4.17711
2001	SAN CRISTOBAL	20	GALAPAGOS	1	1	5350	740	13.8318	1	1.86916	1.86916
2101	LAGO AGRIO	21	SUCUMBIOS	5	1	85280	43481	50.9862	1	0.586304	0.117261
2103	PUTUMAYO	21	SUCUMBIOS	1	0	7174	5155	71.8567	2	1.39392	0
2201	ORELLANA	22	ORELLANA	8	3	68644	36441	53.0869	1	1.16543	0.437037
2204	LORETO	22	ORELLANA	1	0	20280	16946	83.5602	2	0.493097	0
2301	SANTO DOMINGO	23	SANTO DOMINGO DE LOS TSACHILAS	52	27	382351	114815	30.0287	1	1.36001	0.706157
2401	SANTA ELENA	24	SANTA ELENA	13	8	173116	116831	67.4871	2	0.750942	0.462118
2402	LA LIBERTAD	24	SANTA ELENA	7	2	95934	10271	10.7063	1	0.729668	0.208477
2403	SALINAS	24	SANTA ELENA	5	3	67870	33028	48.6636	1	0.736703	0.442022

## Sheet: liver
DPA_CAN	DPA_DESC	DPA_PRO	DPA_DESP	tlp	rece	pop_2022	can_rur	rur_prop	ur_rur	inci	done
0101	CUENCA	01	AZUAY	25	14	546815	230495	42.1523	1	0.457193	0.256028
0103	GUALACEO	01	AZUAY	2	1	46808	30137	64.3843	2	0.427277	0.213639
0105	PAUTE	01	AZUAY	1	1	34109	19360	56.7592	1	0.293178	0.293178
0203	CHIMBO	02	BOLIVAR	1	1	24295	14501	59.6872	1	0.411607	0.411607
0206	CALUMA	02	BOLIVAR	1	0	15495	8065	52.049	1	0.645369	0
0301	AZOGUES	03	CAÃ‘AR	2	2	94827	45764	48.2605	1	0.21091	0.21091
0303	CAÃ‘AR	03	CAÃ‘AR	2	0	60595	38995	64.3535	2	0.33006	0
0401	TULCAN	04	CARCHI	1	1	122460	45951	37.5233	1	0.0816593	0.0816593
0501	LATACUNGA	05	COTOPAXI	1	1	255186	142067	55.6719	1	0.0391871	0.0391871
0505	SALCEDO	05	COTOPAXI	1	1	68774	45916	66.7636	2	0.145404	0.145404
0506	SAQUISILI	05	COTOPAXI	1	0	31118	17491	56.2086	1	0.321357	0
0601	RIOBAMBA	06	CHIMBORAZO	7	5	302889	104546	34.5163	1	0.231108	0.165077
0701	MACHALA	07	EL ORO	8	2	287833	36468	12.6698	1	0.277939	0.0694847
0709	PASAJE	07	EL ORO	1	1	81936	24498	29.8989	1	0.122046	0.122046
0710	PIÃ‘AS	07	EL ORO	1	1	40353	13944	34.5551	1	0.247813	0.247813
0711	PORTOVELO	07	EL ORO	1	1	14225	4017	28.239	1	0.702988	0.702988
0712	SANTA ROSA	07	EL ORO	5	1	84484	23359	27.649	1	0.591828	0.118366
0713	ZARUMA	07	EL ORO	1	1	39838	16248	40.7852	1	0.251017	0.251017
0801	ESMERALDAS	08	ESMERALDAS	3	2	274368	74443	27.1325	1	0.109342	0.0728948
0804	QUININDE	08	ESMERALDAS	1	0	135851	85583	62.9977	2	0.0736101	0
0806	ATACAMES	08	ESMERALDAS	2	1	41425	25154	60.7218	2	0.4828	0.2414
0901	GUAYAQUIL	09	GUAYAS	91	50	2715995	204366	7.52454	1	0.335052	0.184095
0904	BALZAR	09	GUAYAS	1	1	63413	22705	35.805	1	0.157696	0.157696
0906	DAULE	09	GUAYAS	4	1	155892	71115	45.6181	1	0.256588	0.064147
0907	DURAN	09	GUAYAS	4	2	106601	5282	4.95493	1	0.375231	0.187616
0909	EL TRIUNFO	09	GUAYAS	2	2	46813	16492	35.2295	1	0.427232	0.427232
0912	NARANJITO	09	GUAYAS	1	1	38724	11953	30.8672	1	0.258238	0.258238
0923	CRNEL. MARCELINO MARIDUEÃ‘A	09	GUAYAS	1	0	8179	1432	17.5083	1	1.22264	0
1001	IBARRA	10	IMBABURA	5	4	234080	86217	36.8323	1	0.213602	0.170882
1003	COTACACHI	10	IMBABURA	1	0	54786	38439	70.1621	2	0.182528	0
1004	OTAVALO	10	IMBABURA	1	1	122023	74979	61.4466	2	0.0819518	0.0819518
1101	LOJA	11	LOJA	3	2	301473	71431	23.694	1	0.0995114	0.0663409
1109	PALTAS	11	LOJA	1	0	43677	20330	46.5462	1	0.228953	0
1201	BABAHOYO	12	LOS RIOS	5	4	233485	100914	43.2208	1	0.214147	0.171317
1205	QUEVEDO	12	LOS RIOS	2	1	259407	64216	24.7549	1	0.0770989	0.0385495
1207	VENTANAS	12	LOS RIOS	1	0	85851	36742	42.7974	1	0.116481	0
1208	VINCES	12	LOS RIOS	2	0	113153	55567	49.1078	1	0.176752	0
1210	BUENA FE	12	LOS RIOS	2	2	61743	26656	43.1725	1	0.323923	0.323923
1301	PORTOVIEJO	13	MANABI	19	15	404630	112520	27.8081	1	0.469565	0.370709
1303	CHONE	13	MANABI	2	2	226335	108301	47.8499	1	0.0883646	0.0883646
1306	JIPIJAPA	13	MANABI	5	2	136863	39735	29.0327	1	0.365329	0.146132
1308	MANTA	13	MANABI	3	1	251700	27681	10.9976	1	0.11919	0.0397298
1312	ROCAFUERTE	13	MANABI	1	1	43742	26672	60.9757	2	0.228613	0.228613
1314	SUCRE	13	MANABI	1	1	96509	48493	50.2471	1	0.103617	0.103617
1319	PUERTO LOPEZ	13	MANABI	2	0	20374	8581	42.1174	1	0.981643	0
1320	JAMA	13	MANABI	1	1	18604	10739	57.7241	1	0.537519	0.537519
1601	PASTAZA	16	PASTAZA	2	1	72769	45151	62.047	2	0.274842	0.137421
1701	QUITO	17	PICHINCHA	74	45	2144576	764223	35.6352	1	0.345057	0.209832
1703	MEJIA	17	PICHINCHA	1	1	63322	41810	66.0276	2	0.157923	0.157923
1705	RUMIÃAHUI	17	PICHINCHA	3	2	61130	15659	25.6159	1	0.490757	0.327172
1709	PUERTO QUITO	17	PICHINCHA	2	2	21878	13543	61.9024	2	0.91416	0.91416
1801	AMBATO	18	TUNGURAHUA	3	2	395268	203522	51.4896	1	0.0758979	0.0505986
2104	SHUSHUFINDI	21	SUCUMBIOS	1	1	30530	20037	65.6305	2	0.327547	0.327547
2201	ORELLANA	22	ORELLANA	2	1	68644	36441	53.0869	1	0.291358	0.145679
2301	SANTO DOMINGO	23	SANTO DOMINGO DE LOS TSACHILAS	4	4	382351	114815	30.0287	1	0.104616	0.104616
2401	SANTA ELENA	24	SANTA ELENA	1	0	173116	116831	67.4871	2	0.0577647	0
2402	LA LIBERTAD	24	SANTA ELENA	1	1	95934	10271	10.7063	1	0.104238	0.104238

## Sheet: heart
DPA_CAN	DPA_DESC	DPA_PRO	DPA_DESP	tlp	rece	pop_2022	can_rur	rur_prop	ur_rur	inci	done
0601	RIOBAMBA	06	CHIMBORAZO	1	0	302889	104546	34.5163	1	0.0330154	0
0701	MACHALA	07	EL ORO	1	1	287833	36468	12.6698	1	0.0347424	0.0347424
0901	GUAYAQUIL	09	GUAYAS	10	8	2715995	204366	7.52454	1	0.0368189	0.0294551
0907	DURAN	09	GUAYAS	1	1	106601	5282	4.95493	1	0.0938078	0.0938078
0916	SAMBORONDON	09	GUAYAS	1	1	84217	24047	28.5536	1	0.118741	0.118741
0921	PLAYAS	09	GUAYAS	1	1	44231	12723	28.7649	1	0.226086	0.226086
1301	PORTOVIEJO	13	MANABI	3	2	404630	112520	27.8081	1	0.0741418	0.0494279
1701	QUITO	17	PICHINCHA	2	1	2144576	764223	35.6352	1	0.00932585	0.00466293
1705	RUMIÃAHUI	17	PICHINCHA	1	1	61130	15659	25.6159	1	0.163586	0.163586
2403	SALINAS	24	SANTA ELENA	1	0	67870	33028	48.6636	1	0.147341	0

## Sheet: lung
DPA_CAN	DPA_DESC	DPA_PRO	DPA_DESP	tlp	rece	pop_2022	can_rur	rur_prop	ur_rur	inci	done
1601	PASTAZA	16	PASTAZA	1	0	72769	45151	62.047	2	0.137421	0
1701	QUITO	17	PICHINCHA	3	2	2144576	764223	35.6352	1	0.0139888	0.00932585
